# Supplementary material for: Cost of diabetes and its complications: results from a STEPS survey in Punjab, India
Source: Glob Health Res Policy. 2023 Apr 7;8:11. doi: 10.1186/s41256-023-00293-3 (PMC10080818; doi:10.1186/s41256-023-00293-3)
Supplement: Supplementary file 1 — Additional file 1. Table S1. [file 41256_2023_293_MOESM1_ESM.xlsx]

## Sheet: Sheet1
Rupnagar	Region	Gender	Age	Marital Status	Edu. Level	Work Status	Income	History of Diab.	H.H size	family type	Monthly Exp.	History of Diab.	Who Diabetic	Type of Diab.	U Know Diab.?	U Know Complication	U Suffer any Complication	Macro (Multiple Response)	Micro (Multiple Response)	Costs Outpatient Care/Monthly	Consultation fee	Exp. on medicines	Diagnostic Exp.	Transportation	You take leave ?	how many days?	Patient Cost	Accompanying Person	how many days?	Cost	Whether you hospitalized?	Costs Inpatient Care/Annually	Consultation fee	Exp. on medicines	Hospital Fee	Diagnostic Exp.	Transportation	Food	Others (Surgery)	You take leave ?	how many days?	Cost	Accompanying Person	how many days?	Cost
	1	1	3	2	2	2	1	2	1	2	10K	2	NA	4	2	1	2					800			2			2			2
	1	1	3	2	3	2	2	2	3	2	25K	2	NA	4	2	1	2					200		100	2			2			2
	1	1	3	2	4	2	2	1	2	1	25K	1	2	4	1	1	2				200	800			1	1	300	2			2
	1	1	3	2	4	2	4	1	3	2	40K	1	1	4	1	1	2				400	3000	1000		2			2			2
	1	1	3	2	3	2	5	1	3	2	60K	1	1, 4	4	2	1	1		5			1200	300	300	2			2			2
	1	1	3	2	3	2	1	2	1	1	12K	2	NA	4	2	1	2				50	350			2			2			2
	1	1	3	2	2	2	4	1	3	2	40K	1	4	4	1	1	1	1	2			2500	700	300	2			1	1	1000	2
	1	1	3	2	3	2	3	1	3	2	35K	1	3	4	2	1	2				300	2000	200		2			2			2
	1	1	4	2	2	2	2	2	2	1	20.5K	2	NA	4	2	1	2				200	1000		300	2			2			2
	1	2	4	2	2	4	1	2	2	2	10K	2	NA	4	2	1	2				300	2500	200		2			1	1		2
	1	1	3	2	3	2	2	2	2	1	22K	2	NA	4	2	2	2					500			2			2			2
	1	1	4	2	3	2	5	1	2	1	45K	1	4	4	1	1	1		1		500	4000	1000		2			1	1	800	1		1500	8000	6500	5300		3700	15000	1	2		1	2	2500
	1	1	3	2	2	2	1	1	2	2	09K	1	1	4	2	1	1		3		100	900			2			2			2
	1	1	3	2	2	2	2	2	2	1	20K	2	NA	4	2	2	2				800	5000	2200		2			2			2
	1	2	3	2	3	4	2	1	1	2	25K	1	3	4	1	1	1		3		200	1200			2			2			2
	1	2	4	2	3	4	4	1	2	2	40K	1	4	4	2	1	2				300	1700			2			2			2
	1	1	1	1	3	3	4	1	2	1	45K	1	2	1	1	1	2				250	3500	1500		1	1		1	1	1000	2
	1	1	4	2	4	2	3	1	2	2	35K	1	2	4	1	1	1	1			500	8100	1200		1	1	1000	2			2
	1	1	4	2	2	2	4	1	2	2	35K	1	2	4	1	1	2				200	1000			1	0.5	400	2			2
	1	1	4	1	3	2	3	2	2	1	36K	2	NA	4	2	1	2				300	1500	200		2			2			2
	1	1	3	2	3	2	2	1	2	1	24K	1	4	2	1	1	2					2500			1	0.5	700	2			2
	1	1	3	2	3	2	2	2	2	2	22K	2	NA	4	2	1	1		5			700			2			2			2
	1	1	2	2	4	2	2	1	3	2	29K	1	1	2	1	1	1		2,3		400	2800	750	50	1	0.5	400	2			2
	1	2	2	2	4	4	4	1	2	1	35K	1	3	1	1	1	1		3		200	3600	100	50	2			2			2
	2	1	3	2	3	2	2	2	2	1	22K	2	NA	4	1	1	1	1,4	3			1200		80	2			1	1	400	1			3000	250	400		500	200	1	1		1	1	800
	2	1	2	2	3	2	2	2	2	1	24K	2	NA	4	2	2	2				100	1800			2			2			2
	2	1	3	2	2	5	3	2	2	1	30K	2	NA	4	2	1	2				200	100	300		2			2			2
	2	1	4	2	3	6	3	1	2	2	32K	1	1	4	1	1	1	4			500	5500	1000		2			2			2
	2	1	3	2	4	1	3	1	3	2	39K	1	3	4	1	1	1		3		100	950	200		2			2			2
	2	1	3	2	4	2	2	1	2	2	26K	1	3	2	1	1	1	1	3		150	1200	250		2			2			1		450	2500	1500	300		500	650	1	2	1000	2
	2	1	1	1	3	3	2	2	2	2	20K	2	NA	1	2	1	2					2300			2			2			2
	2	2	2	2	2	4	2	1	2	2	20K	1	1	3	2	1	2				100	4400	1300	200	2			1	1	600	1			1800	1200	600	250	300	850	1	3		1	3	2400
	2	1	4	2	5	5	3	1	1	1	25K	1	2	2	1	1	1	1				2200			2			2			1		4000	10000	18000	7000		3000	120000	2			2
	2	2	4	2	3	5	2	1	1	1	30K	1	1	2	2	1	2				200	1800	150		2			2			2
	2	2	3	2	4	4	3	2	2	1	18K	2	NA	4	1	1	2				250	2250			2			1	1	1000	1		800	4000	2400	1200		1600		2			1	2	3000
	2	1	4	2	3	5	3	2	3	2	32K	2	NA	4	2	1	1	4	3			2000			2			2			2
	2	2	2	1	1	4	3	1	1	1	40K	1	3	2	2	1	2				350	2200	500	150	1	1	900	2			2
	2	2	3	2	3	4	1	1	2	1	12K	1	1	4	2	1	1	4				1500		50	1	1	300	2			2
	2	1	4	2	2	6	2	1	2	2	25K	1	5	4	2	1	1	1	3			340		60	2			2			2
	2	1	2	1	4	3	2	1	2	1	18k	1	2	1	1	1	1		3		350	750	200	100	2			1	1	1200	2
	2	1	3	2	3	6	3	2	2	2	23000	2		4	1	1	2					500			2			2			2
	2	1	4	2	2	2	4	2	3	2	32000	2		4	2	1	2					200			2			1	1	800	2
	2	1	3	2	2	2	2	1	1	1	9000	1	2	4	2	1	2					400			2			2			2
	2	2	3	2	3	4	4	2	2	1	26000	2		4	2	1	1	1	2,3			900			2			2			1		1200	5800	4500	4000	100	2400	10000	1	10		1	5	3100
	2	1	4	2	2	2	3	1	3	2	20k	1	2,4	4	1	1	1	3	2		200	1200	100		2			2			2
	2	2	3	2	2	4	2	1	2	2	15K	1	4	4	2	1	1		3			1200			2			2			2
	2	1	4	1	2	2	3	2	2	2	36K	2		4	2	1	2					450			2			2			2
	2	2	3	2	2	4	3	1	2	1	25K	1	4	4	2	1	1		3			500			2			2			2
SAS	1	2	4	2	3	4	4	2	3	2	25K	2	NA	4	1	1	1	1	5		550	4500	1450		2			1	1	1000	1		2000	12000	10000	15000		6500	91500	1	10		1	10	20000
	1	2	2	2	4	4	3	1	2	2	20K	1	1	4	1	1	2				500	3300	1100	100	2			2			1			1500	1000					1	1		1	1	1500
	1	1	4	2	5	5	2	1	2	2	20K	1	4	2	1	1	2					2000			2			2			2
	1	1	4	2	2	5	2	1	2	2	25K	1	1	4	2	1	2				250	1900	350		2			2			2
	1	1	3	2	5	1	5	1	2	1	68K	1	3	2	1	1	2				300	5500	500		1	1	2200	2			2
	1	1	3	2	4	2	5	1	2	2	45K	1	1	4	1	1	1	1			300	2500	200		1	1	1000	2			2
	1	1	3	2	3	2	5	2	3	2	80K	2	NA	4	2	1	1	1	3		700	5500	1300	250	2			2			1		1000	6800	2200	5000		2000	23000	1	3		1	3	2000
	1	1	4	2	2	2	1	1	1	1	22K	1	2	4	2	1	2				150	2500	850		2			2			1		200	4500	2500	5500		3000	7300	1	5	1800	2
	1	1	3	2	2	6	1	2	2	2	10K	2	NA	4	2	1	2				200	1800			1	1	500	2			1		300	4000	3500	5000		2000	2200	1	7	3500	2
	1	1	3	2	3	2	3	1	1	1	30K	1	2	4	1	1	1		5		400	2400	1200		1	1	800	2			1		4000	8000	3000	2000			18000	1	14	11200	2
	1	1	3	2	1	6	2	2	2	1	20K	2	NA	4	2	2	2					2000			1	1	300	2			2
	1	2	3	2	5	4	5	1	2	2	50K	1	1	2	1	1	2					2500			2			1	1	1200	2
	1	2	4	2	2	4	2	2	1	1	15K	2	NA	2	1	1	1		3		200	1700	600		2			2			2
	1	1	3	2	4	1	5	1	2	1	60K	1	2	2	1	1	2				400	1850	750		2			2			2
	1	2	3	2	2	4	3	2	2	1	20K	2	NA	4	2	1	2					3000		150	2			1	1	700	2
	1	1	4	2	2	5	3	1	2	2	30K	1	2	4	1	1	1		1,3		300	2000			2			2			1		1000	2800	3400	4800				1	4		1	4	3200
	1	1	4	2	4	1	2	1	2	2	20K	1	1,2	4	1	1	2					3500	500		2			2			2
	1	2	3	2	4	4	3	1	2	2	25K	1	1,2	2	1	1	1		3		700	7000	2200	100	2			2			2
	1	1	3	2	4	1	5	2	2	1	40K	2	NA	1	1	1	2					2000			1	1	600	2			2
	1	1	3	2	2	1	3	2	3	2	25K	2	NA	2	2	1	1		3			3800	400		2			2			1			4000	2000			1000	15000	1	1	1500	2
	1	1	3	2	3	1	2	1	3	2	20K	1	1	2	2	1	2					2000	500		1	1	700	2			1		300	1200	1000					1	1	800	2
	1	2	1	1	2	3	3	2	1	1	15K	2	NA	1	2	1	2				500	2800	700		2			2			2
	1	1	4	2	4	5	2	1	1	1	25K	1	1	2	1	1	1	4				2200	450	50	2			2			1			6600	3200	4400	200	1800	14800	1	7		1	5	4800
	1	2	4	2	2	4	3	1	3	2	35K	1	1	4	2	1	1		3,6		350	3100		50	2			1	1	1000	2
	1	2	3	2	2	4	2	2	1	1	25K	2	NA	4	1	1	1		1		300	3000			2			2			2
	1	2	2	2	6	1	3	2	1	1	25K	2	NA	2	1	1	2					2300	600	100	1	1	1500	2			2
	1	1	3	2	3	1	3	2	2	2	30K	2	NA	4	1	1	1	1			300	2900	500	50	2			2			2
	1	1	4	2	4	5	4	2	1	1	40K	2	NA	4	1	1	2					1500			2			2			2
	1	2	4	2	1	4	2	2	1	1	10K	2	NA	4	2	2	2					1800	200		2			1	1	800	2
	1	1	4	2	2	2	3	1	2	2	25K	1	2	4	1	1	2					1000			2			2			2
	1	1	3	2	4	2	5	2	2	1	64K	2	NA	2	1	1	1	4			400	3000	1250		1	1	3000	2			2
	1	2	4	2	4	5	2	1	1	1	14K	1	4	1	1	1	1		2,3		280	5000	1000	100	2			1	1	2500	1		300	1000		5000		6000		2			1	3	5000
	1	2	4	2	4	5	5	1	2	2	60K	1	1,4,5	4	1	1	2					2000			2			2			2
	1	2	3	2	4	4	3	2	2	1	26K	2	NA	4	1	1	1		3,5			2400	600		2			2			2
	1	2	3	2	2	4	5	1	3	2	60K	1	1	4	2	2	1		3		750	3000	1250		2			2			2
	1	2	4	2	1	4	4	2	1	1	30K	2	NA	4	2	1	2				200	1200		100	2			1	1	800	1		500	4000	3500	5000		2000		1	3		1	2	1600
	2	1	4	2	2	5	2	1	2	2	25K	1	1	2	2	1	2					1500			1	1		1	1		2
	2	1	1	1	2	3	1	2	2	1	12K	2	NA	1	2	2	2				300	3500	700		1	1		1	1	800	1			3500	4500	2000				1	15		1	6	2800
	2	2	2	2	2	4	2	2	2	1	20K	2	NA	4	2	1	2				350	2100	500	50	2			1	1	1500	2
	2	1	4	2	2	5	1	2	2	2	12K	2	NA	4	2	2	2					1300		200	2			1	1	700	2
	2	1	4	2	2	5	2	2	2	1	20K	2	NA	4	2	1	2					1200			2			2			1			2800	1600	4500	100	1000		2			1	7	7400
	2	1	3	2	2	5	2	2	2	2	20K	2	NA	4	1	1	1	1			150	1800	700	50	2			1	1	500	1			2500	1200	2200	100		2000	1	2		1	2	1000
	2	2	3	2	3	4	3	1	2	2	30K	1	2	4	1	1	1		3		250	5000	1700	50	2			2			2
	2	2	3	2	2	4	2	1	2	1	20.6K	1	1	2	2	1	2					1500	500		2			2			2
	2	1	2	2	3	2	3	2	2	1	30K	2	NA	4	1	1	2				300	3500	600	200	1	1	1200	2			1		500	2000	1200	1300		1000		1	2	2000	2
	2	2	3	2	2	4	2	2	2	1	20K	2	NA	4	2	2	2				200	1900	400		2			2			2
	2	1	3	2	2	5	2	2	2	1	20K	2	NA	4	2	2	2					2000	300		2			2			2
	2	1	3	2	4	2	2	1	3	2	28K	1	1	2	1	1	2				250	2000	1200	150	1	1	800	2			2
	2	1	4	2	2	4	1	2	3	2	10K	2	NA	4	2	1	1	1	3			1500			2			1	1	500	1			3000	700	1000		300		1	5		1	5	2000
	2	2	3	2	1	4	2	2	2	1	12K	2	NA	4	2	1	1		1,3,4		200	2000	700	100	2			1	1	800	1		3000	18000	9000	12000		5000	53000	1	20		1	20	16000
	2	1	1	1	3	3	1	2	1	1	07K	2	NA	4	2	1	2				200	1500			2			2			1			4800	1200	5000		3000	6000	1	10		1	10	3000
	2	1	3	2	1	6	1	2	2	1	11K	2	NA	4	2	2	2					1500		100	1	0.5	500	2			2
	2	1	3	2	3	6	4	1	3	2	35K	1	3	4	1	1	1	1				3500		150	1	0.5	500	2			1			8500	4800	3200	500	3000	15000	1	7	4000	2
	2	2	3	2	3	1	1	2	2	1	10K	2	NA	4	2	1	1		3			1500	300		2			2			2
	2	2	3	2	4	2	3	1	1	1	29K	1	2	2	1	1	1		3		200	3700	1000	100	1	1	800	2			1		1200	3800	5000	4000		3000	18000	1	5	3600	1	5	4000
	2	1	3	1	2	1	4	1	2	1	25K	1	1,2	4	2	1	2					1000			2			2			2
	2	1	2	1	4	1	3	2	2	1	27K	2	NA	4	1	1	1		3		250	2000	500	50	2			2			2
	2	1	3	2	3	2	2	1	2	2	20K	1	1	4	1	1	1		3,5			2600	800	100	1	1	1000	2			1			2500	1000	1700		1500	2300	1	3	3000	1	3
	2	2	3	2	4	4	2	2	1	1	25K	2	NA	4	1	1	2					2000		150	2			2			1		400	1200	800	1800	100	500	200	1	2		1	2	1600
	2	1	3	2	3	2	2	1	2	1	18K	1	3,4	2	1	1	1	1			300	1500	700		1	0.5	600	2			2
Gurdaspur	1	1	3	2	3	2	3	1	3	2	22K	1	1	4	1	1	2				300	2000	500		2			2			2
	1	2	4	2	3	4	1	1	2	1	12K	1	4	4	2	1	1		3		200	800			2			2			2
	1	1	1	1	2	3	3	2	2	2	30K	2	NA	1	2	1	1		3		200	1200	80	40	1	1		2			2
	1	2	3	2	2	4	3	2	2	1	32K	2	NA	4	2	1	1	2			500	2500			2			1	1	500	2
	1	1	4	2	3	2	5	1	3	2	55K	1	4	4	1	1	1	1,4			800	3500	200	700	1	1	800	1	1		1		300	2000	1000				500	1	2	1800	1	2	800
	1	1	3	2	4	2	3	2	3	2	25K	2	NA	4	1	1	2				200	500			2			2			2
	1	1	3	2	4	2	5	1	2	2	50K	1	2	4	1	1	2					4000			1	0.5	200	2			2
	1	1	3	2	4	2	3	2	3	2	30K	2	NA	4	1	1	2					600			1	0.5	300	2			2
	1	1	4	2	3	2	5	2	2	2	55K	2	NA	2	1	1	1	1,4	2,3,5		1000	3500	1500		1	1	900	2			1		3500	7000	12000	5000	500	2000	20000	1	5	5000	1	5
	1	2	1	1	3	3	4	1	2	1	40K	1	2	2	1	1	1		3		350	2500	225	50	1	1		2			2
	1	1	4	1	4	2	4	1	2	1	45K	1	2	4	1	1	1	1	2		300	3000	500	200	1	1		1	1	1000	2
	1	2	3	2	4	4	3	1	3	2	35K	1	2,4	2	1	1	2					800			2			2			2
	1	1	2	2	5	1	5	1	2	1	70K	1	3,4	2	1	1	2				600	7500	1500	200	1	1	3000	2	2		2
	1	2	3	2	4	4	4	1	2	2	45K	1	1	2	1	1	2				150	1300	180	50	2			2			2
	1	1	4	2	2	2	5	1	3	2	60K	1	2	4	1	1	2				250	1000	150	100	2			2			2
	1	1	4	2	3	2	4	2	2	1	42K	2	NA	4	2	1	1		3		700	5000	800	1500	1	1	800	2			1		4000	25000	18000	8500		3000	41500	1	7	5500	2
	1	2	4	2	2	4	4	2	2	1	40K	2	NA	4	2	1	1		6			1500	450		2			1	0.5	200	2
	1	1	3	2	3	1	1	1	2	1	13K	1	1,4	4	2	1	2				100	200			2			2			1		200	500	1200			600		1	1	400	2
	1	1	3	2	1	1	1	1	1	1	10K	1	4	4	2	1	2					600			1	1	300	2			2
	1	1	3	2	3	2	4	1	2	1	40K	1	4	4	1	1	2				300	1200			1	1	500	2			2
	1	1	4	2	2	6	2	2	3	2	26K	2	NA	4	2	1	1	4	5		350	3300	600	150	2			1	1	1200	1		350	2500	1400	1800		1200		1	2	2000	1	2
	1	1	4	2	2	2	3	2	2	1	30K	2	NA	4	2	1	2				700	6500	800		2			2			2
	1	2	3	2	3	4	2	2	3	2	25K	2	NA	4	2	1	2					700			2			2			2
	1	2	2	2	4	4	5	1	1	1	26K	1	1	4	1	1	2				300	500	100		2			2			2
	2	2	3	2	2	6	2	1	2	1	16K	1	3,4	4	2	1	1	4	6			1200			2			2			2
	2	2	3	2	2	4	2	1	2	1	18K	1	1,4	4	2	2	2				10	1300			2			2			2
	2	1	2	2	1	6	1	1	3	2	10K	1	1	4	2	1	1		2,3			500			1	0.5	250	2			1		400	1200	700	1000		200	500	1	2	800	2
	2	2	4	2	2	4	2	1	2	1	27K	1	5	4	2	1	1	4	3			2500	250		2			2			1		20	1600	200	680		500		1	2		1	2	1400
	2	1	3	2	1	6	4	1	3	2	47K	1	2,4	4	2	1	1	1,4			250	3700			2			2			2
	2	1	3	2	1	5	3	1	2	2	35K	1	2,4	4	2	1	1	3	5		300	3500	1000	200	2			1	1	800	2
	2	2	4	2	2	4	1	1	2	1	09K	1	2,4	4	1	1	2				200	100	300		2			1	1	400	1		100	4800	750	3000	350	500	5500	2			1	6	2400
	2	1	4	2	3	5	2	2	1	1	18K	2	NA	4	1	1	1	4			400	3600	1000		1	1	700	2			2
	2	1	2	1	3	6	2	1	2	2	18K	1	4	4	1	1	2				250	1200	50		2			2			2
	2	1	3	2	3	2	2	1	2	2	23K	1	1	4	2	1	2					1000	200		2			2			2
	2	1	3	2	5	5	4	2	2	1	30K	2	NA	4	1	1	2				200	2000	800		2			2			2
	2	2	3	2	2	4	1	1	2	1	13K	1	3,4	4	1	1	1	4	3		250	1250			2			1	1	500	2
	2	1	3	2	3	2	2	1	2	1	20K	1	2	4	2	1	2				100	400			2			2			2
	2	1	3	2	1	6	1	1	2	1	08K	1	3,4	4	2	1	2					900			2			2			2
	2	2	2	2	4	4	5	1	1	1	38K	1	1	4	1	1	1	3	6		250	500	200	150	2			2			1		250	3000	1000	250		1000		1	6	1000	2
	2	1	4	2	2	6	1	1	3	2	12K	1	1,4	4	2	1	1	1	6		300	3000	700		2			2			2
	2	1	4	2	2	5	1	2	3	2	10K	2	NA	4	2	1	1		2,3		200	1000			2			2			2
	2	2	3	2	2	6	2	1	3	2	24K	1	1	1	2	1	1	4				600			2			2			1		2500	7000	12000	5000	250	2000	11250	1	5		1	3	2500
	2	1	4	2	1	6	3	1	3	2	35K	1	3	2	2	1	1		3		200	1500	100		2			2			1		700	2500	4000	3000		1800	12000	1	2		1	2	500
	2	2	3	2	2	6	1	2	1	1	08K	2	NA	4	2	1	2					200			2			2			2
	2	2	4	2	2	4	1	2	2	2	12K	2	NA	4	2	1	1		2			400			2			2			2
	2	1	3	2	2	2	3	1	1	1	35K	1	1	4	2	1	2				300	1000	200		2			2			2
	2	2	4	2	2	4	2	2	2	1	18K	2	NA	4	2	1	1	4	2,3			1200			2			2			1		500	3500	2500	2000	500	1000		1	3		1	1	800
	2	2	4	1	2	4	2	2	3	2	23K	2	NA	4	2	1	1	1	2,3		450	3500	1000	50	2			1	0.5	700	1		3000	7000		5000		3000	8000	1	5		1	2	1400
SBS	1	1	3	2	4	2	2	1	1	2	20K	1	1,3	2	1	1	2				200	1800	500		2			2			2
	1	2	4	2	2	4	2	2	2	2	14K	2	NA	4	2	1	2				400	2600			2			2			2
	1	2	1	1	2	3	1	2	1	1	09K	2	NA	1	1	1	2				200	1800			1	1		1	1	400	1			4800	2800	4200	200	1000		1	7		1	7	2800
	1	2	4	2	2	4	5	1	2	2	50K	1	3,4	4	2	1	1	3	6		550	3400		50	2			1	1	1200	1		2000	3500	7500	11500		2500	8000	2	10		1	6	8000
	1	1	3	2	6	2	5	1	2	1	70K	1	3	2	1	1	1	1			800	4000	750	250	1	1	2500	2			1		3000	8500	7500	6800	200	4000	50000	1	7	10000	2
	1	1	2	1	4	3	4	2	2	1	35K	2	NA	2	1	1	2				300	2000			2			2			2
	1	2	3	2	5	1	5	1	2	1	50K	1	1,4	2	1	1	2				300	3000			2			2			2
	1	1	3	2	4	2	5	1	3	2	70K	1	1	4	1	1	1	1			600	4000	1000		1	0.5	1500	2			2
	1	2	4	2	2	4	1	2	3	2	12K	2	NA	4	2	1	1		2		200	1500			2			1	0.5	400	2
	1	1	3	2	2	2	2	2	2	2	18K	2	NA	4	2	1	2				300	1200			2			2			2
	1	1	4	2	2	2	1	2	2	2	12K	2	NA	4	2	1	2				200	1000			2			2			2
	1	1	1	1	2	3	2	1	2	1	20K	1	2	1	2	1	2				300	2200			2			2			2
	1	2	2	2	5	1	5	2	2	1	45K	2	NA	2	1	1	2				350	1500	550		1	0.5	500	2			2
	1	2	2	2	2	2	1	1	2	1	09K	1	1	4	2	1	2					800			2			2			2
	1	2	3	2	2	4	1	2	1	1	12K	2	NA	4	2	1	1		6		500	1800	700		2			2			1		1500	5000	3000				3500	1	2		1	2	2000
	1	1	4	2	2	2	1	2	1	1	07K	2	NA	4	2	1	2				100	1400			2			1	1	350	2
	1	1	3	2	1	2	1	1	3	2	13K	1	1	4	2	2	2					1800			1	1	450	2			2
	1	1	4	2	2	2	3	2	2	1	30K	2	NA	4	1	1	2				300	1500	200		2			1	0.5	400	2
	1	1	3	2	3	2	4	2	2	1	40K	2	NA	2	1	1	1		5		300	2400	750	50	1	1	300	2			2
	1	1	3	2	4	2	1	1	2	2	13K	1	2	4	1	1	1		6		150	650			2			2			2
	1	1	4	2	3	1	1	1	2	1	10K	1	1	4	1	1	2					600	400		2			2			1		1000	3500	2300	3500		1700		1	5	1000	2
	1	2	4	2	4	4	4	2	1	1	40K	2	NA	4	1	1	2					1500			2			2			2
	1	1	3	2	2	2	3	2	2	1	32K	2	NA	4	2	1	2					3200			2			2			2
	1	1	4	2	4	2	5	2	2	1	45K	2	NA	4	1	1	1		3		200	2100	700		2			2			2
	2	2	3	2	4	4	4	1	3	2	27	1	1	4	1	2	2				100	1700			2			2			2
	2	1	3	2	2	2	2	1	2	1	20	1	3,4	2	2	1	1	4			80	270		50	2			2			2
	2	2	2	2	2	4	1	2	3	2	9	2	NA	1	2	1	1	4	2			750	100		2			1	1	500	2
	2	1	3	1	4	1	3	1	3	2	32	1	2	4	1	2	2				100	600			2			2			2
	2	1	4	2	3	2	2	2	2	1	23	2	NA	4	2	2	1		2,3		150	1200			2			2			2
	2	2	4	2	1	4	2	2	2	2	20	2	NA	4	2	1	1		2			800	350		2			2			1		2000	3800	4700	2700		1800	20000	1	6		1	4	3000
	2	2	3	2	3	4	3	1	2	2	30	1	2	4	1	1	1		3		200	1700	100		2			2			2
	2	2	3	2	2	4	2	1	2	1	20	1	1	2	2	2	2					400			2			2			2
	2	1	2	2	3	2	3	2	2	1	28K	2	NA	4	1	2	2				100	650	150	100	1	1	700	2			1		500	2000	1200	1300		1000		1	2	2000	2
	2	2	3	2	2	4	2	2	2	1	22	2	NA	4	2	2	2				200	1500		100	2			2			2
	2	1	3	2	2	5	2	2	2	1	20	2	NA	4	2	2	2					900			2			2			2
	2	1	3	2	4	2	2	1	3	2	26	1	1	2	1	2	2					200			1	1	250	2			2
	2	1	4	1	2	5	1	2	3	2	10	2	NA	4	2	1	1	1	3			1500			2			1	1	500	2
	2	2	3	2	1	4	2	2	2	1	12	2	NA	4	2	1	1		1,3,4		150	800	200	50	2			1	1	800	1		3000	18000	9000	12000		5000	53000	1	20		1	20	16000
	2	1	1	1	3	3	1	2	1	1	8	2	NA	4	1	1	2				200	1500			2			2			2
	2	1	3	2	1	6	1	2	2	1	11	2	NA	4	2	2	2					1500		100	1	0.5	400	2			2
	2	2	3	2	3	6	4	1	3	2	35	1	3	4	2	1	1	1				2400		150	1	0.5	200	2			1			8500	4800	3200	500	3000	15000	1	7	4000	2
	2	2	3	2	3	1	1	2	2	1	10	2	NA	4	2	1	1	3	3			1500	300		2			2			2
	2	2	3	2	4	2	3	1	1	1	29	1	2	2	1	1	1		3			3200			1	1	800	2			1		1200	3800	5000	4000		3000	18000	1	5	3600	1	5	4000
	2	1	3	1	2	1	4	1	2	1	24	1	1,2	4	2	2	2					1000			2			2			2
	2	1	2	1	4	1	3	2	2	1	27	2	NA	4	1	1	1		3		250	2000	500	50	2			2			2
	2	1	3	2	3	2	2	1	2	2	17	1	1	4	2	1	1		3,5		250	2200	550	100	1	1	550	2			1			2500	1000	1700		1500	2300	1	3	3000	1	3
	2	2	3	2	4	4	2	2	1	1	21	2	NA	4	1	2	2					2000		150	2			2			2
	2	1	3	2	3	2	2	1	2	1	16	1	3,4	2	2	1	1	1			300	1500	400		1	0.5	300	2			2
Jalandhar	1	1	4	2	3	5	2	2	2	2	22K	2	NA	4	2	1	2				250	2650	100		2			2			2
	1	2	3	2	4	4	4	1	2	1	38K	1	3	2	1	1	2				300	400	2850	50	2			2			2
	1	1	3	2	3	2	3	2	2	1	28K	2	NA	4	2	1	1	1				3200	300		1	1	1000	2			2
	1	1	3	2	5	1	5	1	1	1	45K	1	3	2	1	1	1	1	3		800	6000	1000	200	2			2			1		3000	8000	5000	6000	1000	7000	30000	1	10	18000	2
	1	1	4	2	3	2	5	1	2	1	45K	1	2	4	1	1	1		3		300	3500	200		2			2			1		800	4000	7000	1800		1400		1	4		1	2	4800
	1	2	3	2	4	4	3	1	3	2	27K	1	3	2	1	1	2				250	3000	550		2			2			2
	1	2	2	2	5	1	3	2	2	1	35K	2	NA	2	1	1	1		3		1000	5000	2000		1	1	2500	1	1	1500	1		200	2300	2200	600		1500		1	2	1200	2
	1	2	3	2	2	4	2	1	2	2	15K	1	1	2	2	1	2				150	3100	700	50	2			1	1	1000	2
	1	1	4	2	4	2	4	2	2	2	30K	2	NA	4	1	1	1		3			3500	500		1	1	1000	2			2
	1	2	2	2	5	1	4	2	2	1	35K	2	NA	2	1	2	2				150	3800	1000	50	1	1	1500	2			2
	1	2	3	2	4	4	2	1	2	2	20K	1	3	2	1	1	1	4	3		100	2000	400		2			2			1		300	1000	2500	600	50	550		2			1	2	1600
	1	1	4	2	5	2	5	2	2	2	70K	2	NA	2	1	1	2				100	2350	350		2			2			2
	1	2	4	2	2	4	4	1	2	2	30K	1	1	4	2	2	2				150	2250	300	100	2			2			2
	1	1	3	2	3	1	3	2	2	2	20K	2	NA	4	1	1	1		1,3		200	4000	700	100	1	1	800	2			2
	1	1	3	2	2	1	4	2	2	2	35K	2	NA	2	2	1	1		3		200	3900	500		1	1	1500	2			2
	1	1	3	2	3	2	2	2	1	1	12K	2	NA	4	1	1	1		5		350	7000	2500	150	1	1	800	2			1		4000	12000	10000	8500	1000	6000	32500	1	12	8000	1	5	5000
	1	2	4	2	2	1	1	1	1	1	09K	1	3,4	4	2	1	1	1,4	2			1850	150		1	1	200	2			1		1500	11000	7000	2500		3000		1	4	800	1	2	1600
	1	1	3	2	4	1	5	1	2	1	60K	1	1	2	1	1	2				100	3700	600	100	1	1	2500	2			2
	1	1	4	2	3	6	4	2	3	2	32K	2	NA	4	2	2	2					2000			2			2			2
	1	2	4	2	2	4	1	2	3	2	12K	2	NA	4	2	1	1	1				2200			2			1	1	800	1		200	800	1500			500		2			1	2	700
	1	2	3	2	3	2	4	2	2	2	36K	2	NA	2	1	1	1	1			350	9000	2500	150	1	1	900	1	1		1		4400	15000	20000	10000		5600	40000	1	11	10000	1	6
	1	2	3	2	2	4	1	1	2	1	08K	1	1	4	2	1	1		4		200	2000	250	50	2			1	1	500	1		2000	8000	10000	4000		1000		2			1	4	2800
	1	2	4	2	3	4	5	2	2	2	47K	2	NA	4	1	1	1	1	4,5		650	6000	300	50	2			2			1		1200	6000	5000	1800		1000		2			1	7	7000
	1	1	4	2	4	5	3	2	1	1	25K	2	NA	4	1	1	2					3200	800		2			2			2
	1	1	2	1	4	2	3	1	1	1	15K	1	4	2	1	1	2				200	2900	400		2			2			2
	1	2	3	2	4	4	2	2	2	2	20K	2	NA	4	1	1	2				100	3500	400		2			2			1		500	2500	3000	1500		500		2			1	3	2000
	1	2	3	2	2	2	5	2	3	2	40K	2	NA	4	2	1	1		3		200	2800			2			2			2
	1	1	3	2	4	1	4	1	2	2	35K	1	2	2	1	1	2				100	3400	800		1	1	1800	2			1		400	1500	2000	800		300		1	2	3600	2
	1	2	3	2	3	4	3	2	1	1	29K	2	NA	4	2	2	2				200	3200		100	1	1	700	2			2
	1	2	3	2	3	4	2	2	2	1	22K	2	NA	4	1	1	1		2		100	800	100		1	1	200	2			2
	1	1	3	2	2	2	2	2	1	1	17K	2	NA	4	2	1	1		3		200	2300	500		2			2			2
	1	1	4	2	4	5	3	2	1	1	34K	2	NA	4	1	1	2				100	1600	300		2			2			2
	1	2	4	2	4	4	3	1	1	1	25K	1	2	4	1	1	1		3		350	3550	1000	100	2			2			1		1200	10800	8000	7000		3000	10000	1	8		1	5	6000
	1	1	4	2	4	5	2	2	2	1	15K	2	NA	4	1	1	2					2500	300		2			1	1	500	1		2500	8700	14000	6500	500	2800		1	7		1	7	3500
	1	2	4	2	1	3	1	2	3	2	08K	2	NA	4	2	2	2					1500			1	1	400	2			1		500	3500	2200	12600	350	850		1	1	400	2
	1	2	3	2	1	4	2	2	2	2	17K	2	NA	4	2	2	2				150	3400	250		2			2			2
	1	1	4	2	3	5	2	2	1	1	16K	2	NA	4	1	1	2				250	6700	1000	50	2			2			2
	1	2	4	2	3	4	2	2	2	2	18K	2	NA	4	1	1	2					2700	300		2			2			2
	1	1	3	2	4	1	3	1	2	2	25K	1	2	2	1	1	2					6200	1200	100	2			2			2
	1	2	3	2	2	4	4	1	3	2	30.8K	1	2	4	2	1	1	1			100	2750	350		2			2			1		1500	8700	12000	5500		2500		1	6	2000	1	4	4800
	1	2	3	2	2	4	3	1	2	1	26K	1	2	4	2	1	1	1				2800	700		2			2			1		1200	4000	8000	6000		1800		1	4	2000	1	2	1800
	1	1	3	1	4	2	2	2	2	2	27K	2	NA	2	1	1	2				250	3500	150	100	2			2			2
	1	2	4	2	4	5	5	2	1	1	30K	2	NA	2	1	1	2				150	3000	450		2			2			2
	1	2	2	2	3	4	2	2	1	1	18K	2	NA	4	1	1	1		3,5			3000			2			2			1			4400	7000	3600		2000		2			1	10	5000
	1	2	4	2	4	4	3	2	1	2	27K	2	NA	4	1	1	1		3		200	2800	800		2			2			2
	1	1	4	2	3	2	2	1	2	1	12K	1	4	4	2	1	1	1			500	6500	1000		2			2			1		1500	3800	7700	4500		2500		1	8	3200	1	4	4000
	1	2	3	2	3	4	3	2	2	2	18K	2	NA	4	2	1	2					1500			1	1	300	2			2
	1	2	3	2	3	4	5	1	2	1	30K	1	4	2	1	2	2				150	3000	250	30	2			2			1		250	2500	4000	250		1500		2			1	1	600
	1	2	3	2	4	1	5	2	2	2	55K	2	NA	2	1	1	1	4	3		700	6000	1300	500	1	1	2500	2			1		500	3000	5400	4600		2300		1	2	5000	1	1
	1	1	4	1	2	2	3	1	2	2	35K	1	2	4	2	1	2					2600			2			2			2
	1	1	3	2	5	1	5	2	2	1	65K	2	NA	2	1	1	1	4			250	3000	750	100	1	1	2500	2			2
	1	1	4	2	4	2	1	2	2	1	15K	2	NA	4	1	1	1	4			500	2000	700		2			2			2
	1	1	2	1	5	2	5	1	2	2	63K	1	1	2	1	1	2					2000			2			2			2
	1	1	4	2	5	5	5	1	2	2	70K	1	1	2	1	1	2					3200	800		2			2			2
	1	2	4	2	2	4	2	2	3	2	20K	2	NA	4	2	2	2					1800			2			1	1	500	1		1200	3300	8000	2500		3500		2			1	2	2000
	1	1	3	2	4	2	2	2	2	1	22K	2	NA	4	1	1	2					1400			2			2			2
	1	1	4	2	3	2	2	2	2	2	27K	2	NA	4	2	1	1	4			100	1600	300		2			2			2
	1	2	3	2	4	4	5	1	2	1	62K	1	3,4	1	1	1	2					3700	500		2			2			2
	1	2	3	2	3	4	5	2	2	2	60K	2	NA	4	2	2	2				100	3800	100		2			2			2
	1	2	4	2	2	4	2	1	3	2	21K	1	1	4	2	1	2					2000			2			2			1		2500	12000	7000	1500		2000		1	6		1	3	1800
	1	1	3	2	4	2	2	1	2	1	30K	1	1	2	1	1	1		3		250	3550	200	60	1	1	800	2			1		1200	8000	3500	1800		3000		1	2	1600	2
	1	2	3	2	3	4	3	2	2	1	32K	2	NA	4	2	1	1	4				2800	200	100	2			2			2
	1	1	2	2	4	1	3	2	2	1	40K	2	NA	4	1	1	1		2,6		150	1900	360	80	1	1	400	2			1		2000	3400	2300	1500	200	2000		1	4	2800	1	2	3000
	1	1	3	2	3	2	2	1	2	1	26K	1	1,4	4	2	2	2					2000			2			2			2
	1	1	2	1	5	1	4	1	2	2	52K	1	3	2	1	1	2				200	4500	350	100	2			2			2
	1	1	3	2	3	2	3	1	3	2	40K	1	1,4	4	2	1	1	1,4				3800	250	50	2			2			1		500	4000	6000	1500		2700		1	2	1600	1	1	2000
	1	2	2	2	4	4	4	2	2	1	50K	2	NA	2	1	1	2					4500			2			2			2
	1	1	2	2	4	2	3	1	2	2	35K	1	1	2	1	1	2					3000			2			2			2
	1	1	3	2	3	5	3	2	1	1	22.5K	2	NA	4	2	1	2					3250	250		2			2			2
	1	1	3	2	2	2	2	1	2	1	22K	1	1	4	2	2	2					2400	300		2			2			2
	1	1	3	1	2	2	2	2	2	1	12K	2	NA	2	1	1	2					1200			1	1	400	2			2
	1	1	4	2	2	2	3	2	3	2	21K	2	NA	4	2	1	1		3,4		350	4500	500		1	1	800	2			2
	1	1	4	1	2	2	2	1	2	1	17K	1	1	4	2	2	2				200	1800	100		2			2			2
	1	1	4	2	3	5	3	2	2	1	31K	2	NA	4	2	1	1		4		500	4000	200		2			2			1		4000	5000	10000	8000		3000	20000	1	12	2000	1	6	2800
	1	2	4	2	2	4	2	1	3	2	20K	1	3	4	2	1	1				500	2500		50	1	1	550	2			1		1500	6000	7200	4200	100	4000		1	5		1	3	3400
	1	1	3	2	3	1	2	2	2	1	18K	2	NA	4	2	2	2					2800			2			2			2
	1	2	3	2	4	1	2	1	2	1	25K	1	1,4	4	1	1	1	1	5			5300	200		1	1	500	2			1		1500	7200	6500	2000	150	2350		1	4	3200	1	3	3000
	1	1	2	2	5	1	4	2	2	1	37K	2	NA	2	1	1	2				150	4500			1	1	700	2			2
	1	1	3	1	2	2	2	2	2	1	25K	2	NA	4	2	2	2				50	2700	350		1	1	600	2			2
	1	2	3	2	4	1	4	2	1	1	39K	2	NA	1	1	1	1		2,3		250	4500	650		2			2			2
	1	1	3	1	2	1	2	2	2	1	17K	2	NA	4	2	1	1		5		50	2200	200		2			2			1		750	3500	600	1200		1000		1	2		1	2	2000
	1	1	3	2	3	6	1	2	1	1	13K	2	NA	4	2	2	2					2400			1	1	400	2			2
	1	1	4	2	2	5	2	2	2	2	22K	2	NA	4	2	1	2					2800	200		2			2			1			3700	1800	2300		1200		1	4		1	2	2400
	1	1	4	2	5	5	3	1	2	2	28K	1	1,4	2	1	1	2				100	4500	375		2			2			2
	1	2	4	2	2	4	2	2	2	2	24K	2	NA	4	2	1	1	4	3		150	2900	550		2			2			2
	1	2	4	2	2	4	2	2	2	2	29K	2	NA	4	2	1	1	4	2			2300	400		2			1	1	800	2
	1	1	4	1	2	2	3	1	2	2	35K	1	2	4	2	1	2					2600			2			2			2
	1	1	3	2	5	1	5	2	2	1	65K	2	NA	2	1	1	1	4			250	3000	750	100	1	1	2500	2			2
	1	1	4	2	4	2	1	2	2	1	15K	2	NA	4	1	1	1	4			500	2000	700		2			2			2
	1	1	2	1	5	2	5	1	2	2	63K	1	1	2	1	1	2					2000			2			2			2
	1	1	4	2	5	5	5	1	2	2	70K	1	1	2	1	1	2					3200	800		2			2			2
	1	2	4	2	2	4	2	2	3	2	20K	2	NA	4	2	2	2					1800			2			1	1	500	1		1200	3300	8000	2500		3500		2			1	2	2000
	1	1	3	2	4	2	2	2	2	1	22K	2	NA	4	1	1	2					1400			2			2			2
	1	1	4	2	3	2	2	2	2	2	27K	2	NA	4	2	1	1	4			100	1600	300		2			2			2
	1	2	3	2	4	4	5	1	2	1	62K	1	3,4	1	1	1	2					3700	500		2			2			2
	1	2	3	2	3	4	5	2	2	2	60K	2	NA	4	2	2	2				100	3800	100		2			2			2
	2	1	4	2	3	2	2	2	2	2	18K	2	NA	4	2	1	1	1				400		50	1	1	1200	2			2
	2	1	3	2	2	2	1	2	2	1	10K	2	NA	4	2	2	2					700		100	1	1	200	1	1	500	2
	2	2	4	2	3	4	1	2	2	2	12K	2	NA	4	1	1	1	1				550	150	200	2			2			2
	2	1	3	2	2	2	1	1	2	2	10K	1	3	4	2	1	1		4			600			1	1	800	2			2
	2	2	3	2	2	4	3	1	2	2	38K	1	3	4	2	1	1		3		150	2400	250		2			1	1	1200	2
	2	2	3	2	3	4	4	1	1	1	25K	1	4	4	1	1	1	4			100	2650	450		1	1	600	1	1	900	2
	2	1	3	2	4	2	2	2	2	2	22K	2	NA	2	1	1	1	1				5300	700		1	1	800	2			1		2000	4800	7100	1800	200	2600		1	10	6000	1	10
	2	2	4	2	3	4	3	2	2	2	20K	2	NA	4	2	2	2					2000			2			2			2
	2	2	3	2	2	2	3	2	2	2	28K	2	NA	4	2	1	2					1200			2			2			2
	2	1	3	2	3	1	5	1	3	2	20K	1	4	4	2	1	2					2100	2500		1	1	2500	2			2
	2	2	4	2	1	4	3	1	2	2	24K	1	1,4	4	2	1	1		2,3,4,5		500	5500	1500		2			2			1		8000	18000	25000	15000	1000	7000	160000	1	30		1	15	12000
	2	1	4	2	4	5	4	1	3	2	38K	1	1,4	4	1	1	1		3,4			4200	500	100	2			2			1		4000	22000	16000	20000	1200	5500	120000	1	15		1	8	4200
	2	1	3	2	2	6	2	2	2	2	20k	2		4	2	1	2					1850	300	50	1	0.5	300	2			2
	2	2	4	2	1	4	1	2	1	1	14k	2		4	2	2	2					450	150		2			2			2
	2	1	2	1	4	1	2	1	2	1	24k	1	1	2	1	1	1		2,6		300	2500	550	150	1	1	700	2			2
	2	2	3	2	3	4	2	2	2	2	21k	2		4	1	2	2					1300			2			2			1		700	2500	1800	2000		700		1	4		1	4	1500
	2	1	3	2	2	6	2	2	2	2	25k	2		4	2	2	2					1000			2			2			2
	2	1	2	1	4	1	2	1	2	1	24k	1	2,4	4	1	1	2				200	900	300		1	0.5	450	2			2
	2	1	4	2	3	6	2	1	2	2	15K	1	2	4	2	1	1	1	3			2000			1	1		1	1	500	2
	2	1	2	1	1	6	1	2	2	1	08K	2		4	2	1	2					800			2			2			2
	2	1	2	1	2	6	1	1	2	1	10K	1	3,4	4	2	1	2				300	1000			1	1	700	2			2
	2	1	4	2	3	2	3	1	3	2	36k	1	1	4	1	1	2					3200	400		2			1	1	400	2
	2	1	3	2	2	2	3	1	2	2	30k	1	3,4	4	2	1	2				700	3000	1300		2			2			1		5600	10000	24000		400		30000	1	8	4000	1	8
	2	1	2	1	4	3	2	1	2	1	18k	1	2	1	1	1	1		3		350	750	1800	100	2			1	1	1200	1		800	4000	2400	1200		1600		2	2		1	2	3000
Amritsar	1	2	3	2	4	2	5	2	3	2	65K	2		2	1	1	1	4			500	7500	2000		2			2			1		1500	4000	5000	17500	400	3000		1	4	3000	1	3	2500
	1	2	4	2	2	4	5	1	2	1	55K	1	4	4	2	1	2					1800	200		2			2			2
	1	2	3	2	2	2	1	2	2	2	10K	2		4	2	1	1	4	2,3			2000			1	1	300	2			1			3800	1200	4000		400		1	3	1200	1	2	800
	1	1	3	2	4	2	5	1	2	1	55K	1	3,4	2	1	1	1	1,4	5			1500	200		1	1	400	2			1		4000	8000	5500	7800	200	4500	20000	1	7	7000	1	3	3000
	1	2	3	2	3	4	4	2	3	2	50K	2		4	2	2	2					1200	300		2			2			2
	1	2	3	2	3	4	4	1	3	2	45K	1	4	4	1	1	1	4			500	12000	4500	3000	2			1	2	4000	2
	1	2	3	2	4	4	1	2	2	1	12K	2		2	1	1	1	4	2			1200	300		2			1	1	400	2
	1	1	4	2	4	2	2	2	2	1	24K	2		4	1	1	2					500			2			2			2
	1	1	2	2	3	2	5	2	3	2	60K	2		1	1	1	2					2200	300		1	0.5	800	2			2
	1	1	3	2	4	2	1	2	2	1	15K	2		4	1	1	1		2			400			2			2			2
	1	1	3	2	3	2	1	1	2	1	13K	1	1	4	2	2	2					250			2			2			2
	1	2	3	2	1	4	2	2	2	2	15K	2		4	2	1	1	4	6			1800	200		2			2			1			2400	1200	18000		2400		1	4		1	3	1800
	1	1	4	2	4	2	4	1	2	2	45K	1	2	4	1	1	2					2000			2			2			2
	1	1	1	1	3	3	5	1	2	1	60K	1	2	1	1	1	2				700	4500	1200		1	1		1	1	300	1		800	4200	3000	4000		3000	13000	1	2		1	2	3000
	1	2	1	1	3	3	2	1	2	1	20K	1	1	1	2	1	1		3		500	3500	700	100	1	1		1	1	500	2
	1	1	3	2	2	2	2	1	3	2	25K	1	3	4	1	1	2					1700	300		2			2			2
	1	1	4	2	3	2	5	2	2	1	50K	2		4	1	1	2				200	2000	300		1	0.5	400	2			2
	1	1	3	2	4	2	4	1	2	2	40K	1	1	2	1	1	1		3			2600	400		1	1	450	2			1		2500	4000	5500	4000	300	3700		1	3	2400	2
	1	2	2	1	5	3	4	2	2	1	35K	2		2	1	1	2				300	2500	800		2			2			2
	1	2	4	2	3	2	1	1	2	2	9K	1	1,4	4	2	1	1		3			1700	300		1	1	300	2			2
	1	1	3	2	3	2	4	1	2	2	45K	1	2,4	4	1	1	1		6		500	8000	1500		2			2			1		4000	9000	8000	14000	1000	6000	58000	1	13	8000	1	8
	1	1	1	1	3	3	3	1	2	1	24K	1	2	1	1	1	1		3		700	2500			1	1		1	1	800	2
	1	2	4	2	3	4	3	1	3	2	40K	1	2,5	4	1	1	2					2500	500		2			2			2
	1	1	4	2	5	2	5	1	3	2	45K	1	3,2	2	1	1	1	1			800	3200	1600		1	1	500	2			1		3500	8500	15000	12500		6500	74000	1	8	7000	1	5
	1	2	4	2	3	4	3	2	2	2	35K	2		4	2	1	1		3,2			1200	300		2			2			2
	1	1	4	2	4	5	2	1	3	2	25K	1	4	2	1	1	1		3,2		250	1800	450		2			2			2
	1	1	4	1	4	2	3	1	3	2	30K	1	2	4	1	1	1	1	3		300	1000	200		1	0.5	300	2			1		5000	12000	18000	11000	1000	6000	72000	1	10	3000	1	4	5000
	1	1	3	2	4	1	1	2	1	1	15K	2		2	1	1	1		3			2500	230		2			2			2
	1	2	4	2	2	4	2	1	3	2	22K	1	1	4	1	1	1	1	2		400	4000	500	100	2			2			1		3000	10800	13000	5000	700	5500	62000	1	7		1	7	3500
	1	1	3	2	2	2	1	1	1	1	12K	1	4	4	2	1	1	4	3			1000	200		2			2			1		800	2500	1500	15000		1800		1	2	500	1	1	300
	1	2	3	2	3	4	2	1	2	2	22K	1	2	4	1	1	1		3			3000			2			2			1		1000	4500	7000	3500		4000	20000	1	7		1	4	2800
	1	2	4	1	2	4	2	2	3	2	20K	2		4	2	1	1	1,4			500	3800	700		2			1	0.5	300	2
	1	1	4	2	2	1	2	2	1	1	22K	2		4	2	1	2					500			2			2			2
	1	2	4	2	4	4	2	2	2	2	20K	2		4	1	1	2					800	200		2			2			2
	1	2	4	2	2	4	2	1	2	1	18K	1	5	4	2	1	1		6		300	3100	550	50	2			2			2
	1	2	3	2	3	4	3	1	3	2	32K	1	1	4	1	1	1	1			700	8000	1200	100	2			1	1	500	2
	1	2	2	2	3	4	1	2	2	1	13K	2		4	2	1	1	2				1500			2			1	0.5	300	2
	1	1	4	2	5	2	2	1	2	1	27K	1	4	2	1	1	1	1			500	3700	800		2			2			1		3000	13000	10000	15000	1000	8000	100000	1	5	2000	1	5	2500
	1	1	4	2	3	2	2	1	1	1	18K	1	1	4	2	1	2				150	800		50	2			2			2
	1	2	2	1	5	1	2	1	1	1	25K	1	3	1	1	1	1		3		500	3800	700	100	1	1	800	2			2
	1	2	4	2	2	4	2	2	2	1	23K	2		4	2	1	1		6			1500	700		2			2			2
	1	1	3	2	3	2	3	2	3	2	30K	2		4	2	1	2					1000	200		2			2			2
	1	1	3	1	5	2	3	1	3	2	35K	1	1	2	1	1	1	1				3500			2			2			1		2000	7000	6000	6500	500	5500	47500	1	4	2800	1	3	2500
	1	1	3	1	2	1	3	2	2	2	33K	2		2	2	1	1	4				3200	800		2			2			2
	1	1	3	2	3	2	5	1	3	2	60K	1	3,4	4	1	1	1	4				5000	1000		2			2			2
	1	1	3	2	2	2	2	1	3	2	20K	1	4	4	2	1	2				150	2500	350		1	0.5	400	2			2
	1	2	3	2	3	4	3	1	2	1	32K	1	3,4	4	1	1	2				200	2000	300		2			2			1		1000	4000	3000	5000		2000	20000	1	3		1	2	2000
	1	1	3	2	3	2	4	1	2	2	52K	1	2	4	1	1	2				200	1000	300		1	0.5	400	2			2
	1	2	3	2	3	4	3	2	3	2	35K	2		4	1	1	2				250	2200	750		2			2			2
	1	2	4	2	2	2	1	2	1	1	13K	2		4	2	1	1		2			1000			2			2			2
	1	2	4	2	2	4	1	2	2	1	14K	2		4	1	1	1		2			800			2			2			2
	1	2	4	2	3	4	3	1	2	1	20K	1	1,4	4	2	1	2				200	2500	300		2			2			1		2400	4000	8000	4500	600	5000	35500	1	8		1	5	4000
	1	1	3	2	2	2	1	2	2	2	10K	2		4	2	1	2					200			2			2			1		500	2000	1200	10800		500		1	1	500	1	1	400
	1	2	3	2	4	4	3	1	2	1	33K	1	2	4	1	1	1	4				2700	300		1	1		1	1	500	2
	1	1	4	1	2	6	2	1	2	1	25K	1	1	4	1	1	2					500			2			2			2
	1	1	3	2	2	2	2	2	2	2	17K	2		4	2	1	2					1000			2			2			2
	1	2	2	1	4	2	2	1	2	2	23K	1	4	2	1	1	1	4	3		150	2000	350		2			2			1		1000	3500	2000	15000		2500		1	2	700	1	2	1300
	1	1	4	2	2	2	2	1	2	2	22K	1	1	4	1	1	2				100	2500	400		1	0.5	700	2			2
	1	1	4	2	4	2	5	1	3	2	48K	1	1	4	1	1	2				500	3500	750		1	0.5	800	2			2
	1	1	3	2	2	2	4	1	3	2	46K	1	3	4	2	1	2				200	1800			1	1	300	2			2
	1	1	3	2	4	2	3	2	2	2	35K	2		4	2	1	2					700			2			2			2
	1	2	3	2	4	4	4	1	2	1	50K	1	1	2	1	1	1		3		100	4500	800		2			1	1	400	2
	1	1	2	1	4	2	4	1	2	1	30K	1	1	1	1	1	1		3			2800	700		2			2			2
	1	2	3	2	4	4	3	2	1	1	25K	2		4	1	1	1		2,3		200	1800			2			2			2
	1	2	4	2	3	4	3	1	2	1	32K	1	5	4	2	1	2				200	3800			2			2			1		500	3000	3600	11000	100	1800		1	3		1	2	2500
	1	1	3	2	4	2	4	2	2	2	42K	2		2	1	1	1		3			2000			1	1	700	2			2
	1	1	3	2	2	2	2	1	2	2	28K	1	2	4	2	1	2				250	2000	250		1	1	700	2			1		1000	5000	4500	2500		4000	15000	1	5	3500	2
	1	1	3	2	2	1	1	1	2	1	13K	1	2	4	2	1	1		3			400			2			2			2
	1	1	4	2	3	2	3	1	2	1	42K	1	4	2	1	1	1		3		250	1200		50	2			2			2
	1	2	2	1	4	1	2	1	2	1	24K	1	1	2	1	1	2					1700			2			2			2
	1	1	1	2	4	3	2	1	2	1	22K	1	1	1	1	1	1		3		300	3800	700		1	1		1	1	500	2
	1	2	4	2	3	4	2	1	2	2	19K	1	5	4	2	2	2					1500	200		2			2			2
	1	1	4	2	2	2	2	2	2	1	25K	2		4	2	1	1	1	3		200	2500		100	2			2			1		2000	8500	9000	14500		5000	28000	1	8	4000	1	3	3000
	1	2	4	2	3	4	3	2	3	2	32K	2		4	2	1	1		2,3,6			2000	250		2			2			1		800	3200	3000	8500	200	2500		1	3		1	1	2000
	1	2	3	2	6	2	5	2	2	2	51K	2		2	1	1	1		6		200	3500	1000		1	1	1200	2			2
	1	2	3	2	3	4	5	1	3	2	61K	1	1,4	4	2	1	1		3,6			4500	900		2			2			2
	1	1	2	2	4	1	3	2	1	1	36K	2		2	1	1	2					2500	700		2			2			2
	1	2	3	2	4	2	5	2	3	2	65K	2		2	1	1	1	4			500	7500	2000		2			2			1		1500	4000	5000	17500	400	3000		1	4	3000	1	3	2500
	1	1	1	1	3	3	5	1	2	1	68K	1	1	1	2	1	1		3		400	6500	1200		1	1		1	1	2500	2
	1	2	4	2	4	5	5	1	3	2	57K	1	2,5	2	1	1	1	4	2,3		300	3500	1200		2			2			1			3500	4000	3000	1000	4000	15000	1	4		1	3	6000
	1	1	3	2	3	2	4	2	2	2	38K	2		4	2	1	1	1				6000	350	50	1	1	800	2			1		2500	5500	6000	7500		4000	37500	1	6	4800	1	2	2000
	1	2	2	1	5	3	3	1	2	1	33K	1	1,4	1	1	1	2				250	4500	1200	50	1	1		1	1	1200	1		400	800	1200	2500		300		1	1		1	1	1500
	1	1	3	2	5	1	5	1	2	2	52K	1	1	2	1	1	1		3			3500	800		2			2			2
	1	1	4	2	3	2	5	1	3	2	57K	1	5	4	2	1	1		2,6		200	3600	700		2			2			1		400	800	1000	1800		500		1	1	400	1	1	800
	1	2	3	2	4	4	2	2	2	1	26K	2		2	1	1	2					2500	200		2			2			2
	1	1	2	2	5	1	3	1	2	1	30K	1	2	2	1	1	2				150	1500	350		2			2			2
	1	2	4	2	2	4	1	2	2	1	15K	2		4	2	1	1		3			1800	300		2			2			1		350	1200	800	500		250		1	1		1	1	500
	1	1	4	2	4	5	2	1	3	2	25K	1	4	2	1	1	1		3,2		250	1800	450		2			2			2
	1	1	3	2	5	1	5	1	2	2	52K	1	1	2	1	1	1		3			3500	800		2			2			2
	1	1	3	2	5	1	5	1	2	2	52K	1	1	2	1	1	1		3			3500	800		2			2			2
	1	1	4	2	2	2	2	2	2	1	25K	2		4	2	1	1	1	3		200	2500		100	2			2			1		2000	8500	6000	12000		5000	33500	1	8	4000	1	3	3000
	1	2	4	2	3	4	3	2	3	2	32K	2		4	2	1	1		2,3,6			2000	250		2			2			1		800	3200	3000	8500	200	2500		1	3		1	1	2000
	1	2	3	2	6	2	5	2	2	2	51K	2		2	1	1	1		6		200	3500	1000		1	1	1200	2			2
	1	2	3	2	3	4	5	1	3	2	61K	1	1,4	4	2	1	1		3,6			4500	900		2			2			2
	1	1	2	2	4	1	3	2	1	1	36K	2		2	1	1	2					2500	700		2			2			2
	1	2	3	2	4	2	5	2	3	2	65K	2		2	1	1	1	4			500	7500	2000		2			2			1		1500	4000	5000	17500	400	3000		1	4	3000	1	3	2500
	2	1	4	2	2	6	2	1	2	1	18K	1	3	4	2	2	2					750		100	1	0.5	500	2			2
	2	1	4	2	1	2	2	2	3	2	20K	2		4	2	1	1		2			1600			2			1	0.5	200	2
	2	1	2	2	2	1	3	1	3	2	35K	1	1	4	2	1	2				250	3200	500	50	2			1	1	800	2
	2	2	3	2	2	4	2	2	3	2	18K	2		4	2	2	2				100	900			2			2			2
	2	1	4	2	2	5	3	1	2	2	30K	1	1	4	2	1	2					800			2			2			1		400	2000	1200	4000	700	1700	15000	2			1	1	2500
	2	1	4	2	3	2	1	1	3	2	10K	1	1,4	4	2	2	2					1000			2			2			2
	2	1	4	2	2	2	3	2	3	2	32K	2		4	1	1	1		2,3			1800	200		1	0.5	400	2			2
	2	1	3	2	2	2	5	1	2	1	55K	1	2,4	4	2	1	2					1000			2			2			2
	2	1	2	2	1	6	1	1	3	2	10K	1	1	4	2	1	1		2,3			500			1	0.5	250	2			1		400	1200	700	1000		200	500	1	2	800	2
	2	2	4	2	2	4	2	1	2	1	27K	1	5	4	2	1	1	4	3			2500	250		2			2			1		20	1600	200	680		500		1	2		1	2	1400
	2	1	3	2	1	6	4	1	3	2	47K	1	2,4	4	2	1	1	1,4			250	3700			2			2			2
	2	1	3	2	1	5	3	1	2	2	35K	1	2,4	4	2	1	1	3	5		300	3500	1000	200	2			1	1	800	2
	2	2	4	2	2	4	1	1	2	1	09K	1	2,4	4	1	1	2				200	100	300		2			1	1	400	1		100	4800	750	3000	350	500	5500	2			1	6	2400
	2	1	4	2	3	5	2	2	1	1	18K	2	NA	4	1	1	1	4			400	3600	1000		1	1	700	2			2
	2	1	2	1	3	6	2	1	2	2	18K	1	4	4	1	1	2				250	1200	50		2			2			2
	2	1	3	2	3	2	2	1	2	2	23K	1	1	4	2	1	2					1000	200		2			2			2
	2	1	3	2	5	5	4	2	2	1	30K	2	NA	4	1	1	2				200	2000	800		2			2			2
	2	2	3	2	2	4	1	1	2	1	13K	1	3,4	4	1	1	1	4	3		250	1250			2			1	1	500	2
	2	1	3	2	3	2	2	1	2	1	20K	1	2	4	2	1	2				100	400			2			2			2
	2	1	3	2	1	6	1	1	2	1	08K	1	3,4	4	2	1	2					900			2			2			2
	2	2	2	2	4	4	5	1	1	1	38K	1	1	4	1	1	1	3	6		250	500	200	150	2			2			1		250	3000	1000	250		1000		1	6	1000	2
	2	1	4	2	2	6	1	1	3	2	12K	1	1,4	4	2	1	1	1	6		300	3000	700		2			2			2
	2	1	4	2	2	5	1	2	3	2	10K	2	NA	4	2	1	1		2,3		200	1000			2			2			2
	2	2	3	2	2	6	2	1	3	2	24K	1	1	1	2	1	1	4				600			2			2			1		2500	7000	12000	5000	250	2000	11250	1	5		1	3	2500
Muktsar	1	1	3	2	3	2	3	2	2	2	30K	2		4	2	1	1	4	2,3			3000			1	1	500	2			2
	1	1	4	2	3	1	2	1	2	2	20K	1	4	4	2	2	2					300			2			2			2
	1	1	4	2	3	2	4	1	2	2	50K	1	3,4	4	2	1	1	1	3		300	5400	800		2			1	1	300	1		1200	2800	4000	3500		2000	11500	1	3	2000	1	3	1200
	1	1	4	2	2	5	2	2	2	1	25K	2		4	2	1	1	1	3			600	200		2			2			2
	1	2	3	2	2	2	4	1	2	2	40K	1	3,4	4	1	1	1	1			100	4000	300		1	1	250	2			1		800	5400	6000	4500	200	3500	14600	1	6	1200	1	3	1600
	1	1	4	2	2	2	4	2	2	2	45K	2		4	1	1	2					700			2			2			2
	1	1	4	2	2	5	5	2	2	1	50K	2		4	2	1	1		2,3		500	7000	1200	300	2			1	1	1000	1		2000	4500	8800	6500	700	4000	33500	1	10		1	7	7000
	1	1	3	2	3	2	2	1	2	1	20K	1	2	4	1	1	2					700			2			2			2
	1	2	3	2	2	4	3	2	2	2	35K	2		4	2	1	1	1				1800	200		2			2			2
	1	1	4	2	4	5	4	2	2	2	40K	2		4	1	1	1	1,4	3		100	3100	300		2			2			1		500	2500	3000	2000		2000	14000	1	3	1000	1	2	2000
	1	1	3	2	4	5	5	2	2	2	50K	2		2	1	1	1		1,2,3		300	5500	1000	400	2			1	1	2000	1		2500	8000	20000	6500	500	4500	50000	1	13		1	10	8000
	1	1	4	2	3	2	4	1	3	2	41.5K	1	2	4	1	1	1	1	2,3		100	2000			1	1	200	2			2
	1	1	4	2	2	2	2	1	2	1	23K	1	4	4	2	1	1	1	2,3		100	1800	300		2			2			2
	1	1	4	2	2	2	3	1	2	2	35K	1	1	2	1	1	1	4				1000			2			2			2
	1	1	4	2	3	5	3	2	2	2	33K	2		4	2	1	2					500			2			2			2
	1	2	3	2	1	4	1	2	2	1	12K	2		4	2	2	1	1			50	2500	400	50	2			2			2
	1	1	3	2	3	2	2	2	2	2	20K	2		2	1	1	1	4	6			2100	400		2			2			2
	1	1	2	2	4	1	5	2	3	2	53K	2		2	1	1	2					2000			2			2			2
	1	1	4	2	2	2	3	1	2	2	28K	1	4	4	2	1	1		3		200	2000	300		2			2			2
	1	2	2	1	5	1	3	1	2	1	30K	1	3	2	1	1	1		3		250	2700	600	80	1	1	300	2			1		800	3400	4000	5500		2800	3500	1	4	2000	1	3	3000
	1	2	2	2	3	1	1	2	2	1	11K	2		4	2	1	1	4	6		200	3000	550		2			2			1		1000	4500	10700	5000	800	3000	20000	1	10	2000	1	8	2800
	1	2	1	1	3	3	2	1	2	1	22K	1	1	1	1	1	2				200	3500	450	50	1	1		1	1	800	2
	1	2	2	2	3	4	2	2	2	1	25K	2		4	2	2	2					2200			2			2			2
	1	2	3	2	4	1	3	1	2	1	35K	1	1	2	1	1	1	4	2,3			4500	750		2			2			1		800	1800	1200	2500		700		1	1	1200	1	1	2000
	2	2	3	2	3	4	2	1	2	1	27k	1	4	4	1	1	1		3		200	800			2			2			2
	2	2	3	2	4	4	3	1	2	2	36k	1	2	4	1	1	1		3			500			2			2			2
	2	1	2	2	3	2	3	1	2	2	30k	1	2	4	1	1	1	1,4			150	2200	250		1	0.5	350	2			2
	2	2	4	2	2	4	2	2	2	1	20k	2		4	2	1	1	1			250	2800			2			1	1	450	1		500	3700	1800	2000	100	1500		1	3		1	2	1200
	2	1	3	2	3	6	1	2	2	1	15K	2		4	1	1	2					1000	200		2			2			2
	2	2	4	2	3	4	2	2	2	1	25k	2		4	2	1	1		3		200	1800			2			2			2
	2	1	4	2	2	2	2	2	2	1	22K	2		4	2	1	1		6			300			2			2			2
	2	1	4	2	2	5	2	2	2	1	27K	2		4	1	1	1	1				1300	200		2			2			2
	2	1	4	2	3	2	1	2	1	1	18k	2		4	1	1	2					400			2			2			2
	2	2	3	2	3	4	2	2	2	2	20k	2		4	1	1	1		3		250	2400	350		2			2			1		500	2200	1000	1800	50	500		1	3	1500	1	3	1200
	2	1	4	2	1	6	1	2	2	2	14k	2		4	2	2	1	4	3			700			2			2			2
	2	1	3	2	2	6	2	2	2	2	20k	2		4	2	1	2					1850	300	50	1	0.5	300	2			2
	2	2	4	2	1	4	1	2	1	1	14k	2		4	2	2	2					450	150		2			2			2
	2	1	2	1	4	1	2	1	2	1	24k	1	1	2	1	1	1		2,6		300	2500	550	150	1	0.5	700	2			2
	2	2	3	2	3	4	2	2	2	2	21k	2		4	1	2	2					1300			2			2			1		700	2500	1800	2000		700		1	4	1000	1	4	1500
	2	1	3	2	2	6	2	2	2	2	25k	2		4	2	2	2					1000			2			2			2
	2	1	2	1	4	1	2	1	2	1	24k	1	2,4	4	1	1	2				200	900	300		1	0.5	450	2			2
	2	1	4	2	3	6	2	1	2	2	15K	1	2	4	2	1	1	1	3			2000			1	1		1	1	500	2
	2	1	2	1	1	6	1	2	2	1	08K	2		4	2	1	2					800			2			2			2
	2	1	2	1	2	6	1	1	2	1	10K	1	3,4	4	2	1	2				300	1000			1	1	700	2			2
	2	1	4	2	3	2	3	1	3	2	36k	1	1	4	1	1	2					3200	400		2			1	1	400	2
	2	1	3	2	2	2	3	1	2	2	30k	1	3,4	4	2	1	2				700	3000	1300		2			2			1		5600	10000	24000		400		30000	1	8	4000	2
	2	1	2	1	4	3	2	1	2	1	18k	1	2	1	1	1	1		3		350	750	1800	100	2			1	1	1200	1		800	4000	2400	1200		1600		1	2		1	2	3000
	2	1	3	2	3	6	3	2	2	2	23k	2		4	1	1	2					500			2			2			2
Ludhiana	1	1	4	2	5	2	5	1	3	2	55K	1	1	4	2	1	1		2,3,		700	3000	1500		1	1	700	2			1		2000	4000	3800	1500	200	3500	15000	1	4	4000	1	4
	1	1	3	1	4	2	4	2	2	1	38K	2		2	1	1	2				400	1800	600		1	1		2			2
	1	1	3	2	3	2	5	2	3	2	48K	2		4	2	1	1		2,3			1000			2			2			2
	1	1	4	2	3	2	2	1	2	1	20K	1	4	4	2	1	2				100	400			2			2			2
	1	1	3	2	3	2	4	1	3	1	35K	1	2	4	1	1	1	1			700	3000	1000		1	0.5	400	2			1		8000	35000	15000	24000	1000	7000	160000	1	12	10000	2
	1	1	3	2	4	2	5	1	2	1	45K	1	2,4	4	1	1	1		6		250	2450	300		2			2			2
	1	2	3	2	3	4	5	2	2	2	45K	2		4	2	1	2				300	2200			2			2			2
	1	1	2	2	4	2	4	1	3	2	35K	1	3	1	1	1	1	4	3,6		500	2700	800		2			2			2
	1	1	3	2	4	2	5	2	3	2	50K	2		4	2	1	2				400	4100	1000		2			1	1	1000	2
	1	1	2	2	3	2	5	1	2	2	52K	1	2	1	1	1	2				500	5000	1300		2			2			2
	1	2	4	2	4	5	3	2	1	1	22K	2		2	1	1	1		2,3		450	4200	650		2			2			1		400	2500	2600	4100		2000		1	2		1	1	1500
	1	1	3	2	4	2	4	1	2	1	35K	1	2	2	1	1	2					1500			2			2			1		1000	8000	4500	5000		1500	20000	1	3	4500	1	3
	1	1	3	2	4	1	5	2	2	1	42k	2		2	1	1	2				500	3000			2			2			2
	1	1	2	1	5	3	5	1	2	1	50K	1	1	1	1	1	2				400	6000	500		1	1		1	1	500	2
	1	1	3	2	6	2	2	1	2	1	20K	1	3	4	2	1	1		3		500	2400	700		1	1	600	2			1		4000	5000	7000	2800	500	3500		1	7	4200	1	7
	1	1	3	2	3	2	4	2	2	1	35k	2		4	2	1	2				300	1200	500		1	1	800	2			2
	1	1	3	2	3	2	4	1	3	2	37k	1	4	2	1	1	2				200	2200	600		1	0.5	300	2			2
	1	2	2	2	3	4	2	2	3	2	18k	2		2	1	1	1		2,3			2000			2			2			2
	1	1	4	2	4	2	2	2	2	1	25k	2		4	1	1	2				400	2100	800		2			2			2
	1	2	4	2	3	4	4	2	2	2	40k	2		4	2	1	2				500	2200	300		2			1	0.5	400	2
	1	2	3	2	4	4	2	2	2	1	25k	2		2	1	1	1	4	3		300	1800		100	2			2			2
	1	2	4	2	4	4	4	2	2	2	30k	2		4	2	1	1	4			600	2400	800	200	2			1	1	1500	2
	1	1	3	2	3	2	5	1	2	2	65k	1	1	1	1	1	2				500	1700	300		1	1	1500	2			2
	1	2	3	2	4	4	2	2	2	1	18k	2		4	1	1	1		3		300	900			2			2			2
	1	2	3	2	3	4	5	2	3	2	47k	2		4	2	1	1		2,3			2700	800		2			1	1	500	1		2000	6500	1500	5000	1000	4000	30000	1	1		1	1	2500
	1	2	3	2	4	4	4	1	1	1	32k	1	1	2	1	1	1		6		700	4500	800		2			2			2
	1	1	3	2	3	2	3	2	2	1	25k	2		4	1	1	2				150	650			2			2			2
	1	1	3	2	3	2	4	1	2	2	40k	1	1	2	1	1	2				500	3000	1200		1	0.5	700	2			2
	1	2	3	2	4	4	5	2	2	1	44K	2		2	1	1	2				400	2400	1200		2			2			2
	1	2	4	2	3	4	2	2	2	1	20K	2		4	2	1	1	1			200	2000	400		2			2			1		2000	7000	4200	6000	4800		36000	1	7		1	4	3000
	1	1	4	2	4	5	3	1	1	1	30k	1	1	2	1	1	1		2		250	1900	750		2			2			2
	1	2	4	2	4	5	2	2	1	1	25K	2		4	1	1	1		3		300	2000	800	100	2			2			1		1200	3000	2800	11000	200	1800		1	4		1	2	2000
	1	1	3	2	4	1	2	1	1	2	20k	1	1	1	1	1	1		3		300	1800	400		1	0.5	500	2			2
	1	1	3	1	4	2	2	2	2	2	25k	2		2	1	1	1		3		250	2500	700	50	1	1	700	2			1		2000	3500	4200	7000	3300			1	6	4800	2
	1	1	2	2	4	2	2	1	2	1	20k	1	1	4	2	1	2					2000			1	1	800	2			2
	1	1	3	1	4	2	5	2	3	2	55K	2		2	1	1	2					2500	700		2			2			2
	1	2	3	2	4	4	5	1	3	2	63K	1	2,4	4	1	1	1		3,5		500	8000	2500		2			1	1	2500	1		1500	4500	3500	2000		2500	20000	1	3		1	2	3000
	1	1	2	2	5	1	4	1	2	1	50K	1	1	2	1	1	1		2,3		450	3500	1000	50	1	1	1500	2			2
	1	1	4	2	2	6	1	2	2	1	13k	2		4	2	1	2					500			2			2			2
	1	2	4	2	3	4	3	2	2	2	35k	2		4	2	1	1		3			1000			2			2			2
	1	1	3	1	4	2	5	1	3	2	50K	1	1,4	2	1	1	2					2500	500		2			2			2
	1	1	4	2	3	2	3	1	2	2	35K	1	4	4	2	1	1		1			1000			2			2			1		3000	8500	17500	7200	12000	7800	69000	1	10	10000	2
	1	1	2	2	5	1	5	1	2	1	35K	1	2	1	1	1	2					3500	1000		2			2			2
	1	2	3	2	3	4	2	1	1	1	25K	1	1	4	2	1	1	4	3			2000			2			2			2
	1	2	2	2	5	4	3	1	2	2	30K	1	1,4	1	1	1	1	4	3		250	800	2800		2			1	0.5	800	1		800	2800	2000	3500	300	1600		1	3		1	3	3000
	1	1	4	2	3	2	2	2	2	1	22K	2		4	2	1	1	1,3				5200	750	150	2			1	1	800	2
	1	1	3	2	4	2	5	1	2	2	50K	1	1	2	1	1	1	2			400	3000	750		2			2			2
	1	2	4	2	4	4	3	1	2	1	40K	1	2	2	1	1	2				200	1700		100	2			2			2
	1	2	4	2	5	5	5	2	2	1	50K	2		2	1	1	1		2,3			4200	800		2			2			2
	1	1	4	2	3	2	3	2	3	2	43K	2		4	2	1	2				250	1500	450		2			2			2
	1	2	4	2	1	4	1	2	2	1	12K	2		4	2	1	1		3			2000			2			2			1		400	800	1000	2500	300	1000		1	1		1		800
	1	2	3	2	2	4	1	2	2	1	15K	2		4	2	1	1	4			500	4500	1000		2			1	1	1200	1		2200	4800	8000	4000	500	3500	37000	1	7		1	5	3000
	1	2	3	2	4	1	4	1	2	2	40k	1	1	2	1	1	1		3,6		800	3500	250	80	1	1	400	2			1		1500	6000	3200	15000	2300			1	4	1200	1	2	2800
	1	1	4	2	4	2	5	2	3	2	56k	2		2	1	1	1		1,3		500	6000	1800		1	1	1000	2			1		1500	4200	7500	16000		4000		1	5	3500	1	2	2000
	1	1	3	2	4	1	2	1	2	1	20k	1	1	2	1	1	1	2	3		50	1750	250	100	1	2	900	2			1			1500	700	1800		500		1	3	1800	2
	1	2	3	2	4	2	5	2	3	2	70k	2		4	2	1	2					550	1500		2			2			2
	1	1	2	1	5	1	3	1	2	1	30k	1	1	2	1	1	2					2500	450		2			2			2
	1	2	4	2	3	4	5	2	3	2	55k	2		4	1	1	1	1,4	5		500	5000	1500		2			1	1	2500	1		4000	18000	16000	13000	1000	8000	65000	1	12		1	12	18000
	1	2	3	2	4	4	5	1	3	2	52k	1	3,4	2	1	1	1		3		700	5300			2			1	1	1500	1		4500	9000	12000	5500		4500	45000	1	10		1	1	5000
	1	2	2	2	4	4	5	2	3	2	62k	2		2	1	1	1		3,6		500	5000	1800		2			1	0.5	2000	2
	1	2	3	2	3	4	3	2	2	2	25k	2		4	2	1	1		6		350	2500	850		2			2			1			1800	700	1000		500		1	1		1	1	1000
	1	2	3	2	3	4	3	2	1	1	26k	2		4	1	1	2				250	2800		50	2			1	0.5	800	2
	1	2	4	2	3	4	4	2	2	2	30k	2		4	1	1	1	4			300	2200			2			2			2
	1	1	3	2	3	2	5	1	3	1	57k	1	1	2	1	1	1	1	3		450	4200	1100	350	1	0.5	1200	2			1		3000	12500	8000	7500		4500	75000	1	10	12000	1	4	4800
	1	1	3	1	3	1	3	1	2	1	27k	1	2,4	4	1	1	2				200	2800			1	2	700	2			2
	1	2	3	2	3	4	3	1	2	2	28k	1	3,4	4	2	1	2					3500			2			2			2
	1	1	2	2	4	1	4	1	1	1	44k	1	2,4	4	1	1	1		2,6		350	3600	750		1	0.5	500	2			2
	1	1	3	2	4	2	5	1	3	2	66k	1	1,4	2	1	1	2				300	4200	800		2			2			2
	1	2	3	2	3	4	1	2	2	1	13k	2		4	2	1	2					1800			2			2			2
	1	2	4	2	3	4	5	1	3	2	60k	1	5	4	2	1	1		3		400	3500	700		2			2			1		1500	12000	8000	7800		3300		1	6		1	4	4000
	1	2	3	2	2	4	2	1	2	1	14k	1	1	4	2	2	2					1200		100	2			2			1			1800	800	2000		700		1	2	900	2
	1	2	3	2	2	4	1	1	2	1	12k	1	2	4	2	1	2					1500			2			2			2
	1	2	4	2	4	5	3	2	3	2	31k	2		2	1	1	1		6		300	3500		200	2			2			1		500	2000	700	1800		800		1	1		1	1	1500
	1	1	3	2	3	2	5	1	3	2	46k	1	2,4	4	2	1	1	1			500	5500			2			2			1		3000	11000	14000	8000		4000	55000	1	10	8000	1	8
	1	2	2	1	5	1	4	1	2	1	42k	1	1	2	1	1	2				350	2800	750	100	1	0.5	500	2			2
	1	1	3	2	4	2	3	1	2	2	28k	1	1	1	2	1	1		5,6		400	5500	1800		1	1	1500	1	1		1		1500	4500	1800	4500		1200		1	2	3000	1	2
	1	2	3	2	3	4	2	2	2	2	27k	2		4	2	1	1	4	3		300	2500	200		2			2			1		2000	12000	4200	7800		3000		1	4		1	3	2500
	1	2	4	2	2	4	3	2	2	1	25k	2		4	2	1	2				350	1650			2			1	1	400	2
	1	1	3	1	3	2	3	1	2	2	20k	1	2	2	1	1	2				200	2000			1	1	800	2			2
	1	2	3	2	3	4	3	2	2	1	39k	2		4	2	1	1	4	3		400	5700	800	100	2			1	1	1000	2
	1	2	4	2	3	4	4	2	2	1	34k	2		4	2	1	2					2000	250		2			2			1		500	1000	1200	2500	100	700		1	2		1	2	1500
	1	1	3	2	4	2	4	2	3	2	40k	2		2	1	1	2					3000			2			2			2
	1	2	4	2	2	4	4	1	3	2	45k	1	4	4	2	1	1		2,3			1200	200		2			2			2
	1	2	3	2	4	2	4	1	3	2	50k	1	5	2	1	1	2					3000	700	50	1	0.5	1200	2			2
	1	1	1	1	3	3	4	1	2	1	41k	1	1	1	2	1	2					4600	700		1	1		1	0.5	800	2
	1	1	3	1	4	2	3	1	2	2	30k	1	2	2	1	1	1	1			250	2600	600	50	2			2			2
	1	2	3	2	4	4	5	1	3	2	44k	1	1	4	1	1	1		3,6		300	1800			2			2			2
	1	2	2	1	4	3	4	1	2	1	44k	1	1	1	1	1	2				350	2800	750		1	1		1	1	800	2
	1	1	2	1	5	2	5	1	2	2	55k	1	2,4	2	1	1	1		3		450	3800	900		2			2			2
	1	1	3	1	2	1	2	1	2	1	26k	1	2	4	2	1	1	1			400	5200	1200	200	1	2	1600	2			1		5000	12000	18000	8500		5500	45000	1	10	15000	1	10
	1	1	3	2	3	2	1	1	2	1	12k	1	3	4	1	1	2					700			1	1	200	2			2
	1	2	4	2	3	4	3	1	3	2	30k	1	4	4	1	1	1		2,3		400	4500	800		2			1	1	900	1		1500	6500	4000	7000		8000		1	4		1	3	3000
	1	2	3	2	3	4	2	2	2	2	18k	2		4	2	1	2				300	700			2			1	0.5	500	2
	1	1	4	1	4	5	3	2	2	2	38k	2		2	1	1	1		2,3		350	1200	400	100	2			2			1		2500	8500	4500	3500		2000	15000	1	4		1	3	3200
	1	2	3	2	4	4	4	2	2	2	34k	2		4	2	1	2					1200			2			2			2
	1	2	4	2	3	4	4	2	3	2	43k	2		4	2	1	1		3			2200	900	100	2			2			2
	1	2	3	2	3	4	2	2	2	2	25k	2		4	2	1	1		3,6			1000	100	50	2			2			2
	1	1	3	2	3	2	3	2	2	2	30k	2		4	2	1	2				200	2500			1	0.5	500	2			2
	1	1	3	2	4	2	2	1	1	1	20k	1	3	2	2	1	1	4	3			3500			2			2			1			2500	1000	2000		800		1	2	800	1	1	700
	1	1	4	2	4	2	5	2	3	2	59k	2		2	1	1	1	1,3			700	6200	1400		2			1	0.5	1000	1		4000	12000	25000	18000		9000	1,20,000	1	16	16000	1	10	8000
	1	2	3	2	3	4	3	2	2	1	37k	2		4	2	1	2					800	300		2			2			1		700	2000	1200	800		500		1	2		1	1	800
	1	1	3	2	5	2	5	1	3	2	51k	1	1	1	1	1	1		3			3600	1400		1	1	1200	2			2
	1	2	2	2	4	4	5	2	2	1	50k	2		2	1	1	1		6		400	3800	750	50	2			1	0.5	700	2
	1	1	3	2	4	2	2	1	1	1	20k	1	3	2	2	1	1	4	3			3500			2			2			1			2500	1000	2000		800		1	2	800	1	1	700
	1	1	4	2	4	2	5	2	3	2	59k	2		2	1	1	1	1,3			700	6200	1400		2			1	0.5	1000	1		4000	12000	25000	18000		9000	1,20,000	1	16	16000	1	10	8000
	1	2	3	2	3	4	2	2	2	2	25k	2		4	2	1	1		3,6			1000	100	50	2			2			2
	1	1	3	2	3	2	3	2	2	2	30k	2		4	2	1	2				200	2500			1	0.5	500	2			2
	1	1	3	2	4	2	2	1	1	1	20k	1	3	2	2	1	1	4	3			3500			2			2			1			2500	1000	2000		800		1	2	800	1	1	700
	2	1	4	2	2	6	2	1	2	1	22k	1	2,4,5	4	1	1	1		1		300	3800	400		1	1	700	1	1	500	1		1500	6500	4000	42000	1000	5000		1	7	3500	1	3	1800
	2	1	3	2	3	1	1	2	2	1	15K	2		4	2	1	1		6		250	1800	350	100	2			1		500	2
	2	2	4	2	2	5	1	2	3	2	15k	2		4	2	1	1	1	2,3		400	6500	1100		2			1	0.5	900	1		2800	8500	3500	11400		3800	15000	1	7		1	4	4000
	2	2	3	2	3	4	4	2	2	1	26000	2		4	2	1	1	1	2,3			900			2			2			1		1200	5800	4500	4000	100	2400	10000	1	10		1	5	3100
	2	1	4	2	2	2	3	1	3	2	20k	1	2,4	4	1	1	1	3	2		200	1200	100		2			2			2
	2	2	3	2	2	4	2	1	2	2	15K	1	4	4	2	1	1		3			1200			2			2			2
	2	1	4	2	2	5	2	2	2	1	20K	2	NA	4	2	1	2					1200			2			2			1			2800	1600	4500	100	1000		2			1	7	7400
	2	1	3	2	2	5	2	2	2	2	20K	2	NA	4	1	1	1	1			150	1800	700	50	2			1	1	500	1			2500	1200	2200	100		2000	1	2		1	2	1000
	2	2	3	2	3	4	3	1	2	2	30K	1	2	4	1	1	1		3		250	5000	1700	50	2			2			2
	2	2	3	2	2	4	1	1	2	1	13K	1	3,4	4	1	1	1	4	3		250	1250			2			1	1	500	2
	2	1	3	2	3	2	2	1	2	1	20K	1	2	4	2	1	2				100	400			2			2			2
	2	1	3	2	1	6	1	1	2	1	08K	1	3,4	4	2	1	2					900			2			2			2
	2	1	3	1	2	1	4	1	2	1	24	1	1,2	4	2	2	2					1000			2			2			2
	2	1	2	1	4	1	3	2	2	1	27	2	NA	4	1	1	1		3		250	2000	500	50	2			2			2
	2	1	3	2	3	2	2	1	2	2	17	1	1	4	2	1	1		3,5		250	2200	550	100	1	1	550	2			1			2500	1000	1700		1500	2300	1	3	3000	1	3
	2	1	3	2	2	2	1	2	2	1	10K	2	NA	4	2	2	2					700		100	1	1	200	1	1	500	2
	2	2	4	2	3	4	1	2	2	2	12K	2	NA	4	1	1	1	1				550	150	200	2			2			2
	2	1	3	2	2	2	1	1	2	2	10K	1	3	4	2	1	1		4			600			1	1	800	2			2
	2	1	4	2	3	2	3	1	3	2	36k	1	1	4	1	1	2					3200	400		2			1	1	400	2
	2	1	3	2	2	2	3	1	2	2	30k	1	3,4	4	2	1	2				700	3000	1300		2			2			1		5600	10000	24000		400		30000	1	8	4000	1	8
	2	1	2	1	4	3	2	1	2	1	18k	1	2	1	1	1	1		3		350	750	1800	100	2			1	1	1200	1		800	4000	2400	1200		1600		2	2		1	2	3000
	2	2	3	2	4	2	2	1	2	2	16k	1	1,4,5	4	2	1	2					800	300		1	1	400	2			2
	2	2	3	2	2	4	1	2	2	2	08k	2		4	2	1	1	4	3			600	100		2			1	1	300	1		800	4500	2300	3000	200	2000	7200	1	4		1	2	1500
	2	1	3	2	2	6	2	2	3	2	20k	2		4	2	1	1		3			500			2			2			2
Mansa	1	1	4	2	2	2	5	1	2	2	70k	1	2,4,5	4	1	1	1	1				3500	500		1	1	800	2			2
	1	2	4	2	2	4	3	2	3	2	36k	2		4	2	1	1		3			2000			2			2			2
	1	1	4	2	2	2	2	2	2	1	20k	2		4	2	1	1	1				2000	500		2			2			2
	1	1	4	2	3	2	4	1	2	1	48k	1	2	2	1	1	2					1000			2			2			2
	1	1	3	2	2	2	2	1	2	1	24k	1	2,4	4	1	1	2					300			2			2			2
	1	1	4	2	3	5	2	2	2	1	27k	2		4	2	1	1	1				2000			2			2			1		1200	2800	1600	4400		2000		1	4		1	2	1800
	1	1	3	2	3	2	2	1	2	1	20k	1	1	2	1	1	2					700			1	0.5	300	2			2
	1	1	3	2	3	2	3	1	2	1	30k	1	2	4	1	1	2					800			2			2			2
	1	1	2	2	2	2	3	2	3	2	30k	2		4	2	1	1		3			1000	200		2			2			2
	1	1	3	2	4	2	2	1	2	1	18k	1	2	4	1	1	2				200	1000	300		1	1	400	2			2
	1	1	4	2	3	2	2	1	2	2	18k	1	2	1	2	1	1	4	2,3		300	1000			2			2			2
	1	1	3	2	4	2	2	1	2	2	25k	1	2,4	2	1	1	2					1800			2			2			2
	1	1	3	2	2	2	2	1	2	1	30k	1	1,5	4	1	1	1	1				1800		200	1	0.5	500	2			2
	1	1	3	2	2	2	3	2	1	1	30k	2		2	1	1	1	4	2			1000			2			2			1		300	2200	2400	3000	100	1000		1	3	1500	2
	1	2	4	2	1	4	4	1	1	2	41k	1	5	4	2	1	2					300			2			2			2
	1	1	2	2	2	2	3	2	3	2	35k	2		4	2	1	2				500	8000	2500		2			2			2
	1	1	4	2	3	2	4	2	2	1	40k	2		4	2	1	1	1,3	3		500	6500	1000		2			1	1	1200	1		4000	8500	10000	9500		3000	45000	1	15	7000	1	10	4000
	1	1	3	2	2	3	2	1	3	2	20k	1	3	4	2	1	1		3		500	2700		800	1	2		1	2	2500	2
	1	1	4	2	4	2	3	1	2	2	36k	1	4	2	1	1	1	1				400	200		2			2			2
	1	1	3	2	4	2	4	1	2	1	40k	1	4	4	1	1	1	3				800		300	2			2			2
	1	2	3	2	4	2	4	1	3	2	50k	1	5	2	1	1	2					3000	700	50	1	0.5	1200	2			2
	1	1	1	1	3	3	4	1	2	1	41k	1	1	1	2	1	2					4600	700		1	1		1	0.5	800	2
	1	1	3	1	4	2	3	1	2	2	30k	1	2	2	1	1	1	1			250	2600	600	50	2			2			2
	1	2	3	2	4	4	5	1	3	2	44k	1	1	4	1	1	1		3,6		300	1800			2			2			2
	2	1	4	2	2	2	2	1	3	2	26k	1	4	4	2	1	1	1,4			400	2500		100	1	0.5	600	2			2
	2	2	3	2	3	4	3	1	2	2	35k	1	3	4	2	1	2				500	3500	800	200	2			1	1	700	2
	2	2	3	2	4	2	2	1	2	2	16k	1	1,4,5	4	2	1	2					800	300		1	1	400	2			2
	2	2	3	2	2	4	1	2	2	2	08k	2		4	2	1	1	4	3			600	100		2			1	1	300	1		800	4500	2300	3000	200	2000	7200	1	4		1	2	1500
	2	1	3	2	2	6	2	2	3	2	20k	2		4	2	1	1		3			500			2			2			2
	2	1	2	1	4	1	2	2	2	2	19k	2		4	1	2	2				100	800	50	50	2			2			2
	2	2	4	2	2	4	1	2	2	1	10k	2		4	2	1	1		2,3			500			2			2			2
	2	2	4	2	1	4	2	2	3	2	17k	2		4	2	1	1		2,6			1200	200		2			2			2
	2	1	4	2	3	2	1	2	1	1	18k	2		4	1	1	2					400			2			2			2
	2	2	3	2	3	4	2	2	2	2	20k	2		4	1	1	1		3		250	2400	350		2			2			1		500	2200	1000	1800	50	500		1	3		1	3	1200
	2	1	4	2	1	6	1	2	2	2	14k	2		4	2	2	1	4	3			700			2			2			2
	2	1	3	2	2	6	2	2	2	2	20k	2		4	2	1	2					1850	300	50	1	0.5	300	2			2
	2	2	4	2	1	4	1	2	1	1	14k	2		4	2	2	2					450	150		2			2			2
	2	1	2	1	4	1	2	1	2	1	24k	1	1	2	1	1	1		2,6		300	2500	550	150	1	0.5	700	2			2
	2	2	3	2	3	4	2	2	2	2	21k	2		4	1	2	2					1300			2			2			1		700	2500	1800	2000		700		1	4		1	4	1500
	2	1	3	2	2	6	2	2	2	2	25k	2		4	2	2	2					1000			2			2			2
	2	1	2	1	4	1	2	1	2	1	24k	1	2,4	4	1	1	2				200	900	300		1	0.5	450	2			2
	2	1	4	2	3	6	2	1	2	2	15K	1	2	4	2	1	1	1	3			2000			1	1		1	1	500	2
	2	1	2	1	1	6	1	2	2	1	08K	2		4	2	1	2					800			2			2			2
	2	1	2	1	2	6	1	1	2	1	10K	1	3,4	4	2	1	2				300	1000			1	1	700	2			2
	2	1	4	2	3	2	3	1	3	2	36k	1	1	4	1	1	2					3200	400		2			1	1	400	2
	2	1	3	2	2	2	3	1	2	2	30k	1	3,4	4	2	1	2				700	3000	1300		2			2			1		5600	10000	24000		400		30000	1	8	4000	1	8
	2	1	2	1	4	3	2	1	2	1	18k	1	2	1	1	1	1		3		350	750	1800	100	2			1	1	1200	1		800	4000	2400	1200		1600		2	2		1	2	3000
	2	1	3	2	3	6	3	2	2	2	23k	2		4	1	1	2					500			2			2			2
Ferozepur	1	1	3	2	4	2	4	1	3	2	40k	1	5	4	1	1	1	3				5000	1200		2			2			2
	1	2	3	2	3	4	4	1	3	2	40k	1	4	4	2	1	1	3				3500		500	2			1	1	600	1		1000	4500	3000	6500	500	2500	2000	2			1	2	1200
	1	1	3	2	3	2	2	1	2	1	22k	1	1	4	2	1	2					300			2			2			2
	1	1	3	2	5	2	4	1	2	2	38k	1	2	4	1	1	1	1				7000		1000	1	1	2500	2			1		400	2600	2000	7500		500		1	2	1000	2		2500
	1	1	3	2	2	2	2	1	3	2	18k	1	3,4	4	2	1	2					200			2			2			2
	1	1	3	2	3	2	2	1	3	2	20k	1	4	4	2	1	1	1	3		400	2000			2			2			2
	1	1	3	2	4	2	3	1	2	2	25k	1	1	4	2	1	2					500			2			2			2
	1	2	3	2	4	4	2	1	1	1	20K	1	4	4	1	1	1	1				1800		200	2			1	1	800	2
	1	1	4	2	4	5	4	2	1	1	38K	2		4	1	1	1	3	5		500	700	2500		2			2			2
	1	1	4	2	2	2	1	1	2	1	14K	1	2,4	4	2	1	1		3		150	500	100	50	2			2			2
	1	1	4	2	2	2	3	1	3	2	45k	1	3,5	4	2	1	2					700			2			2			2
	1	2	4	2	2	4	5	1	2	2	50k	1	1	4	2	1	2				300	3000	600	100	2			1	1	700	2
	1	1	1	1	4	3	3	1	2	1	30k	1	2	1	1	1	1		3		1000	7000	3000	200	2			1	1	1500	2
	1	2	2	2	4	4	4	1	2	2	44k	1	2	3	1	1	2					2600	400		2			1	1	2000	2
	1	1	4	2	4	2	4	1	2	2	40k	1	4	4	2	1	1		2,3			2000			1	1	500	2			2
	1	1	3	2	3	5	3	2	2	1	35k	2		2	1	1	2					500			2			2			2
	1	1	3	2	2	2	2	1	2	2	29k	1	4	4	2	1	1	1,4	2		350	2500	200	50	2			2			1		5000	15000	12000	8000		5000	155000	1	6	4200	1	3	2400
	1	2	4	2	3	4	4	1	2	2	42k	1	4	4	2	1	1		2,3		300	2200			2			2			2
	1	1	4	2	2	2	5	1	3	2	60k	1	4	4	2	1	1		2		200	1500			2			2			2
	1	1	3	2	2	2	4	1	2	1	35k	1	2	4	2	1	2				350	150			2			2			2
	1	1	3	2	2	2	3	1	3	2	32k	1	2	2	1	1	2				200	800			2			2			2
	1	1	3	2	4	2	3	1	2	2	25k	1	1	4	2	1	2					500			2			2			2
	1	1	4	2	4	2	4	1	2	2	40k	1	4	4	2	1	1		2,3			2000			1	1	500	2			2
	1	1	4	2	4	2	5	2	3	2	59k	2		2	1	1	1	1,3			700	6200	1400		2			1	0.5	1000	1		4000	12000	25000	18000		9000	1,20,000	1	16	16000	1	10	8000
	2	2	4	2	2	4	5	2	3	2	50k	2		4	2	1	2				200	1300			2			2			2
	2	1	3	2	4	2	3	1	3	2	25k	1	2	4	2	1	2					350			2			2			2
	2	1	4	2	2	2	4	1	2	2	30k	1	5	4	2	1	1	1				2500			2			2			2
	2	1	4	2	3	6	2	1	2	2	15K	1	2	4	2	1	1	1	3			2000			1	1		1	1	500	2
	2	1	2	1	1	6	1	2	2	1	08K	2		4	2	1	2					800			2			2			2
	2	1	2	1	2	6	1	1	2	1	10K	1	3,4	4	2	1	2				300	1000			1	1	700	2			2
	2	1	4	2	3	2	3	1	3	2	36k	1	1	4	1	1	2					3200	400		2			1	1	400	2
	2	1	3	2	2	2	3	1	2	2	30k	1	3,4	4	2	1	2				700	3000	1300		2			2			1		5600	10000	24000		400		30000	1	8	4000	1	8
	2	1	2	1	4	3	2	1	2	1	18k	1	2	1	1	1	1		3		350	750	1800	100	2			1	1	1200	1		800	4000	2400	1200		1600		2	2		1	2	3000
	2	1	3	2	3	6	3	2	2	2	23k	2		4	1	1	2					500			2			2			2
	2	1	4	2	2	2	4	2	3	2	32k	2		4	2	1	2				300	2000		700	2			1	1	800	2
	2	1	3	2	2	2	2	1	1	1	9k	1	2	4	2	1	2					400			2			2			2
	2	2	3	2	3	4	4	2	2	1	26k	2		4	2	1	1	1	2,3		300	2300	350	50	2			2			1		2000	8000	15000	6000		4000	40000	1	10		1	5	3100
	2	1	4	2	2	2	3	1	3	2	20k	1	2,4	4	1	1	1	3	2		200	1200	100		2			2			2
	2	2	3	2	2	4	2	1	2	2	15K	1	4	4	2	1	1		3			1200			2			2			2
	2	1	4	1	2	2	3	2	2	2	36K	2		4	2	1	2					2000			2			2			2
	2	2	3	2	2	4	3	1	2	1	25K	1	4	4	2	1	1		3			500			2			2			2
	2	2	3	2	3	4	1	2	2	1	14K	2		4	1	1	2					650	150		2			2			2
	2	2	4	2	1	4	2	2	2	1	18k	2		4	2	2	2		3,6			1000	350		2			2			2
	2	1	4	2	2	2	2	1	3	2	22K	1	3	4	1	1	1	3	2			600		100	2			2			1		450	3000	2400	1800	250	1600		1	3	1800	1	1	400
	2	2	3	2	2	4	2	1	2	2	19K	1	4	4	2	1	1		3		200	1200	100		1	1	600	2			2
	2	1	4	1	2	2	3	2	2	2	33K	2		4	2	1	2					700	200		2			2			2
	2	1	2	1	3	6	2	2	2	1	24K	2		4	1	1	2					2000	300		2			2			2
	2	2	4	2	1	4	3	2	3	2	38K	2		4	2	1	1		2,3			1500	200		2			2			2
																					150
